# Supplementary material for: Taxonomic review of the Ornithocheirus complex (Pterosauria) from the Cretaceous of England
Source: Zookeys. 2013 Jun 12;(308):1–112. doi: 10.3897/zookeys.308.5559 (PMC3689139; doi:10.3897/zookeys.308.5559)
Supplement: XML Treatment for Ornithocheirus [file zookeys.308.5559-treatment2.xml]

<!DOCTYPE tp:taxon-treatment
  PUBLIC "-//TaxonX//DTD Taxonomic Treatment Publishing DTD v0 20100105//EN" "tax-treatment-NSO.dtd">
<tp:taxon-treatment xmlns:tp="http://www.plazi.org/taxpub"><tp:treatment-meta><mixed-citation publication-type="journal"><person-group><name><surname>Rodrigues</surname><given-names>Taissa</given-names></name><name><surname>Kellner</surname><given-names>Alexander Wilhelm Armin</given-names></name></person-group><article-title>Taxonomic review of the
                    <italic>Ornithocheirus</italic> complex (Pterosauria) from the Cretaceous of England</article-title><source>Zookeys</source><day>12</day><month>6</month><year>2013</year><volume>2013</volume><issue>308</issue><fpage>1</fpage><lpage>112</lpage><pub-id pub-id-type="doi">10.3897/zookeys.308.5559</pub-id></mixed-citation></tp:treatment-meta><tp:nomenclature><tp:taxon-name>
                            <tp:taxon-name-part taxon-name-part-type="genus">Ornithocheirus</tp:taxon-name-part>
                            <object-id xmlns:xlink="http://www.w3.org/1999/xlink" xlink:type="simple">http://species-id.net/wiki/Ornithocheirus</object-id>
                        </tp:taxon-name><tp:taxon-authority>Seeley, 1869</tp:taxon-authority><tp:nomenclature-citation-list><tp:nomenclature-citation><tp:taxon-name>Ornithocheirus</tp:taxon-name><comment> Seeley: <xref ref-type="bibr" rid="B77">Seeley 1869</xref>: p. xvi</comment></tp:nomenclature-citation><tp:nomenclature-citation><tp:taxon-name>Ornithocheirus</tp:taxon-name><comment> Seeley: <xref ref-type="bibr" rid="B78">Seeley 1870</xref>: p. 112</comment></tp:nomenclature-citation><tp:nomenclature-citation><tp:taxon-name>Criorhynchus</tp:taxon-name><comment> Owen: <xref ref-type="bibr" rid="B67">Owen 1874</xref>: p. 7</comment></tp:nomenclature-citation><tp:nomenclature-citation><tp:taxon-name>Ornithochirus [sic]</tp:taxon-name><comment> Seeley: <xref ref-type="bibr" rid="B48">Lydekker 1888</xref>: p. 10</comment></tp:nomenclature-citation><tp:nomenclature-citation><tp:taxon-name>Criorhynchus</tp:taxon-name><comment> Owen: <xref ref-type="bibr" rid="B42">Kuhn 1967</xref>: 38</comment></tp:nomenclature-citation></tp:nomenclature-citation-list></tp:nomenclature><tp:treatment-sec sec-type="Type species"><title>Type species.</title><p><italic><tp:taxon-name>Pterodactylus simus</tp:taxon-name></italic> Owen, 1861, by monotypy.</p></tp:treatment-sec><tp:treatment-sec sec-type="Recorded temporal range"><title>Recorded temporal range.</title><p>Albian.</p></tp:treatment-sec><tp:treatment-sec sec-type="Recorded stratigraphic range"><title>Recorded stratigraphic range.</title><p>Cambridge Greensand, England.</p></tp:treatment-sec><tp:treatment-sec sec-type="Diagnosis"><title>Diagnosis.</title><p>As for the type species.</p></tp:treatment-sec><ref-list><ref id="B77"><mixed-citation xmlns:xlink="http://www.w3.org/1999/xlink" xlink:type="simple"><person-group><name name-style="western"><surname>Seeley</surname><given-names>HG</given-names></name></person-group> (<year>1869</year>) <source>Index to the fossil remains of Aves, Ornithosauria, and Reptilia, from the Secondary System of Strata arranged in the Woodwardian Museum of the University of Cambridge. Deighton, Bell and Co., Cambridge, xxiii + 143 pp.</source></mixed-citation></ref><ref id="B78"><mixed-citation xmlns:xlink="http://www.w3.org/1999/xlink" xlink:type="simple"><person-group><name name-style="western"><surname>Seeley</surname><given-names>HG</given-names></name></person-group> (<year>1870</year>) <source>The Ornithosauria: an elementary study of the bones of pterodactyls, made from fossil remains found in the Cambridge Upper Greensand, and arranged in the Woodwardian Museum of the University of Cambridge. Deighton, Bell, and Co., Cambridge, xii + 135 pp.</source></mixed-citation></ref><ref id="B67"><mixed-citation xmlns:xlink="http://www.w3.org/1999/xlink" xlink:type="simple"><person-group><name name-style="western"><surname>Owen</surname><given-names>R</given-names></name></person-group> (<year>1874</year>) <source>Monograph on the fossil Reptilia of the Mesozoic Formations.</source><publisher-name>Palaeontographical Society</publisher-name>, <publisher-loc>London</publisher-loc>, <lpage>14</lpage> pp.</mixed-citation></ref><ref id="B48"><mixed-citation xmlns:xlink="http://www.w3.org/1999/xlink" xlink:type="simple"><person-group><name name-style="western"><surname>Lydekker</surname><given-names>R</given-names></name></person-group> (<year>1888</year>) <source>Catalogue of the Fossil Reptilia and Amphibia in the British Museum (Natural History), Cromwell Road, S.</source><publisher-name>W. Part I. Trustees of the British Museum</publisher-name>, <publisher-loc>London</publisher-loc>, <lpage>309</lpage> pp.</mixed-citation></ref><ref id="B42"><mixed-citation xmlns:xlink="http://www.w3.org/1999/xlink" xlink:type="simple"><person-group><name name-style="western"><surname>Kuhn</surname><given-names>O</given-names></name></person-group> (<year>1967</year>) <source>Die fossile Wirbeltierklasse Pterosauria.</source><publisher-name>Verlag Oeben</publisher-name>, <publisher-loc>Krailling bei München</publisher-loc>, <lpage>52</lpage> pp.</mixed-citation></ref></ref-list></tp:taxon-treatment>
