# Supplementary material for: Taxonomic review of the Ornithocheirus complex (Pterosauria) from the Cretaceous of England
Source: Zookeys. 2013 Jun 12;(308):1–112. doi: 10.3897/zookeys.308.5559 (PMC3689139; doi:10.3897/zookeys.308.5559)
Supplement: XML Treatment for Ornithocheirus simus [file zookeys.308.5559-treatment3.xml]

<!DOCTYPE tp:taxon-treatment
  PUBLIC "-//TaxonX//DTD Taxonomic Treatment Publishing DTD v0 20100105//EN" "tax-treatment-NSO.dtd">
<tp:taxon-treatment xmlns:tp="http://www.plazi.org/taxpub"><tp:treatment-meta><mixed-citation publication-type="journal"><person-group><name><surname>Rodrigues</surname><given-names>Taissa</given-names></name><name><surname>Kellner</surname><given-names>Alexander Wilhelm Armin</given-names></name></person-group><article-title>Taxonomic review of the
                    <italic>Ornithocheirus</italic> complex (Pterosauria) from the Cretaceous of England</article-title><source>Zookeys</source><day>12</day><month>6</month><year>2013</year><volume>2013</volume><issue>308</issue><fpage>1</fpage><lpage>112</lpage><pub-id pub-id-type="doi">10.3897/zookeys.308.5559</pub-id></mixed-citation></tp:treatment-meta><tp:nomenclature><tp:taxon-name>
                            <tp:taxon-name-part taxon-name-part-type="genus">Ornithocheirus</tp:taxon-name-part>
                            <tp:taxon-name-part taxon-name-part-type="species">simus</tp:taxon-name-part>
                            <object-id xmlns:xlink="http://www.w3.org/1999/xlink" xlink:type="simple">http://species-id.net/wiki/Ornithocheirus_simus</object-id>
                        </tp:taxon-name><tp:taxon-authority>(Owen, 1861)</tp:taxon-authority><xref ref-type="fig" rid="F1">Figs 1</xref><xref ref-type="fig" rid="F3">–3</xref><tp:nomenclature-citation-list><tp:nomenclature-citation><tp:taxon-name>Pterodactylus simus</tp:taxon-name><comment> Owen: <xref ref-type="bibr" rid="B66">Owen 1861</xref>: p. 2, pl. I, fig. 1–5</comment></tp:nomenclature-citation><tp:nomenclature-citation><tp:taxon-name>Ornithocheirus simus</tp:taxon-name><comment> (Owen): <xref ref-type="bibr" rid="B77">Seeley 1869</xref>: p. xvi</comment></tp:nomenclature-citation><tp:nomenclature-citation><tp:taxon-name>Ornithocheirus simus</tp:taxon-name><comment> (Owen): <xref ref-type="bibr" rid="B78">Seeley 1870</xref>: p. 127</comment></tp:nomenclature-citation><tp:nomenclature-citation><tp:taxon-name>Criorhynchus simus</tp:taxon-name><comment> (Owen): <xref ref-type="bibr" rid="B67">Owen 1874</xref>: p. 7</comment></tp:nomenclature-citation><tp:nomenclature-citation><tp:taxon-name>Ornithochirus [sic](?) simus</tp:taxon-name><comment> (Owen): <xref ref-type="bibr" rid="B48">Lydekker 1888</xref>: p. 16</comment></tp:nomenclature-citation><tp:nomenclature-citation><tp:taxon-name>Criorhynchus simus</tp:taxon-name><comment> (Owen): <xref ref-type="bibr" rid="B26">Hooley 1914</xref>: p. 536</comment></tp:nomenclature-citation><tp:nomenclature-citation><tp:taxon-name>Criorhynchus simus</tp:taxon-name><comment> (Owen): <xref ref-type="bibr" rid="B2">Arthaber 1922</xref>: p. 18, fig. 7a, b</comment></tp:nomenclature-citation><tp:nomenclature-citation><tp:taxon-name>Criorhynchus simus</tp:taxon-name><comment> (Owen): <xref ref-type="bibr" rid="B42">Kuhn 1967</xref>: 38</comment></tp:nomenclature-citation><tp:nomenclature-citation><tp:taxon-name>Criorhynchus simus</tp:taxon-name><comment> (Owen): <xref ref-type="bibr" rid="B101">Wellnhofer 1978</xref>: p. 60, fig. 8, 29</comment></tp:nomenclature-citation><tp:nomenclature-citation><tp:taxon-name>Ornithocheirus simus</tp:taxon-name><comment> (Owen): <xref ref-type="bibr" rid="B85">Unwin 2001</xref>: p. 194, table 1</comment></tp:nomenclature-citation><tp:nomenclature-citation><tp:taxon-name>Ornithocheirus platyrhinus</tp:taxon-name><comment> Seeley: <xref ref-type="bibr" rid="B77">Seeley 1869</xref>: p. xvii [disclaimed]</comment></tp:nomenclature-citation><tp:nomenclature-citation><tp:taxon-name>Ornithocheirus platyrhinus</tp:taxon-name><comment> Seeley: <xref ref-type="bibr" rid="B78">Seeley 1870</xref>: p. 128</comment></tp:nomenclature-citation><tp:nomenclature-citation><tp:taxon-name>Criorhynchus platyrhinus</tp:taxon-name><comment> (Seeley): <xref ref-type="bibr" rid="B26">Hooley 1914</xref>: p. 536</comment></tp:nomenclature-citation><tp:nomenclature-citation><tp:taxon-name>Criorhynchus simus</tp:taxon-name><comment> (Owen): <xref ref-type="bibr" rid="B101">Wellnhofer 1978</xref>: p. 60 [synonymy]</comment></tp:nomenclature-citation><tp:nomenclature-citation><tp:taxon-name>Ornithocheirus simus</tp:taxon-name><comment> (Owen): <xref ref-type="bibr" rid="B85">Unwin 2001</xref>: fig. 7, table 1 [synonymy]</comment></tp:nomenclature-citation></tp:nomenclature-citation-list></tp:nomenclature><tp:treatment-sec sec-type="Holotype"><title>Holotype.</title><p>CAMSM B54428, anterior portion of the rostrum (<xref ref-type="fig" rid="F1">Fig. 1A–D</xref>).</p><!--PageBreak--></tp:treatment-sec><tp:treatment-sec sec-type="Type locality"><title>Type locality.</title><p>Cambridge, Cambridgeshire, England.</p></tp:treatment-sec><tp:treatment-sec sec-type="Type horizon"><title>Type horizon.</title><p>Cambridge Greensand (Cenomanian; fossils Albian in age).</p></tp:treatment-sec><tp:treatment-sec sec-type="Referred specimens"><title>Referred specimens.</title><p>CAMSM B54552 (<xref ref-type="fig" rid="F1">Fig. 1E–H</xref>), CAMSM B54429 (<xref ref-type="fig" rid="F2">Fig. 2A–D</xref>), CAMSM B54677 (<xref ref-type="fig" rid="F2">Fig. 2E–H</xref>), MANCH L.10832 (<xref ref-type="fig" rid="F3">Fig. 3A–D</xref>), and NHMUK PV 35412 (<xref ref-type="fig" rid="F3">Fig. 3E–H</xref>) (all from the Cambridge Greensand).</p></tp:treatment-sec><tp:treatment-sec sec-type="Diagnosis"><title>Diagnosis.</title><p>Pterodactyloid pterosaur with the following combination of characters that distinguishes it from other members of the clade (autapomorphies are marked with an asterisk): tall rostrum*; first pair of premaxillary teeth directed ventrally*; first pair of upper alveoli slightly displaced posteriorly from the anterior margin of the premaxilla*; ventral margin of the palate straight; rostrum not expanded anteriorly.</p></tp:treatment-sec><tp:treatment-sec sec-type="Description"><title>Description.</title><p><italic><tp:taxon-name>Ornithocheirus simus</tp:taxon-name></italic> was first described on the basis of a fragmentary anterior portion the premaxillae and maxillae (CAMSM B54428), which remains the best preserved specimen undoubtly referable to this species. This fragment has, in lateral view, a rounded profile, and all preserved tooth sockets are oriented ventrally. <xref ref-type="bibr" rid="B66">Owen (1861)</xref> described the specimen in detail and noted its very large size, that its first pair of alveoli were directed downwards, and that the anterior margin of the rostrum is tall above the first pair of alveoli. <xref ref-type="bibr" rid="B66">Owen (1861)</xref> thus separated it from <italic><tp:taxon-name>Pterodactylus sedgwickii</tp:taxon-name></italic> [=<italic><tp:taxon-name>Camposipterus(?) sedgwickii</tp:taxon-name></italic>, see below], in which the first pair of alveoli opens on the anterior margin of the rostrum, facing somewhat forwards, and the anterior margin of the rostrum was not as tall. <xref ref-type="bibr" rid="B66">Owen (1861)</xref> also noted that the anterior depression present in the holotype of <italic><tp:taxon-name>Ornithocheirus simus</tp:taxon-name></italic> was not as marked in another specimen referable to this species. Personal observations of several rostra referable to <italic><tp:taxon-name>Ornithocheirus simus</tp:taxon-name></italic> (for example, CAMSM B54429, B54552, and B54677, MANCH L.10832, and NHMUK PV 35412) suggest that this depression could have been produced by postmortem abrasion and should be avoided as a character (contra <xref ref-type="bibr" rid="B19">Fastnacht 2001</xref>).</p><p><italic><tp:taxon-name>Ornithocheirus simus</tp:taxon-name></italic> lacks an anterior expansion of the rostrum. As noticed by <xref ref-type="bibr" rid="B66">Owen (1861)</xref>, there is matrix adhered on the right side of the specimen, which can give the false impression that the palate is broader at the fourth pair of alveoli. Another interesting feature noted by <xref ref-type="bibr" rid="B66">Owen (1861)</xref> is the separation between the alveoli of the first pair, equivalent to the largest diameter of the alveolus, and that the bone between these two alveoli projects below from the level of the palate, but not forming an elongated structure. <xref ref-type="bibr" rid="B66">Owen (1861)</xref> observed that no median ridge is preserved.</p><p>In the original description and illustration, CAMSM B54428 had a tooth preserved in the first left alveolus (<xref ref-type="bibr" rid="B66">Owen 1861</xref>: table I, figures 1 to 5). <xref ref-type="bibr" rid="B85">Unwin (2001)</xref> suggested that the tooth was possibly glued in this position. During examination of the holotype in 2007, it was observed that the tooth was not preserved with the holotype anymore and could not be found.</p><p>Aside from the taxonomic and nomenclatural problems surrounding <!--PageBreak--><!--PageBreak--><italic><tp:taxon-name>Ornithocheirus simus</tp:taxon-name></italic>, its basic structure is controversial. Several authors considered it a long–snouted animal with a robust premaxillary crest (e.g., <xref ref-type="bibr" rid="B102">Wellnhofer 1987</xref>, 1991; <xref ref-type="bibr" rid="B19">Fastnacht 2001</xref>; <xref ref-type="bibr" rid="B85">Unwin 2001</xref>; <xref ref-type="bibr" rid="B93">Veldmeijer 2006</xref>), whereas others have suggested that it was actually a short–snouted pterosaur with a tall and massive rostrum (e.g., <xref ref-type="bibr" rid="B26">Hooley 1914</xref>; <xref ref-type="bibr" rid="B2">Arthaber 1922</xref>; <xref ref-type="bibr" rid="B42">Kuhn 1967</xref>; <xref ref-type="bibr" rid="B32">Kellner 1990</xref>). References to a reconstruction as a longirostrine pterosaur with a thick premaxillary crest are based on the alleged similarities between <italic><tp:taxon-name>Ornithocheirus simus</tp:taxon-name></italic> and the more complete holotype of <italic><tp:taxon-name>Tropeognathus mesembrinus</tp:taxon-name></italic> Wellnhofer, 1987. As the holotype and the several rostra referable to <italic><tp:taxon-name>Ornithocheirus simus</tp:taxon-name></italic> are fragmentary, it is very difficult to assess which view is correct. Therefore, we refrained from using the presence or absence of a crest in the diagnosis, but several other features (e.g., tall rostrum, position of the first pair of premaxillary teeth) support the distinctiveness of this species among the Cambridge Greensand pterosaur assemblage and in comparison with <italic><tp:taxon-name>Tropeognathus mesembrinus</tp:taxon-name></italic> (see <italic>Taxa from other deposits</italic>, below), leading us to propose here that <tp:taxon-name>Ornithocheiridae</tp:taxon-name> should be restricted to <italic><tp:taxon-name>Ornithocheirus simus</tp:taxon-name></italic>.</p><fig id="F1" position="float" orientation="portrait"><label>Figure 1.</label><caption><p><italic><tp:taxon-name>Ornithocheirus simus</tp:taxon-name></italic>. <bold>A–D</bold> holotype CAMSM B54428 (Albian, Cambridge Greensand), anterior part of the rostrum <bold>A</bold> left lateral view <bold>B</bold> respective line drawing <bold>C</bold> ventral view <bold>D</bold> respective line drawing <bold>E–H</bold> referred specimen CAMSM B54552 (Albian, Cambridge Greensand), anterior part of the rostrum <bold>E</bold> anterior view <bold>F</bold> respective line drawing <bold>G</bold> left lateral view <bold>H</bold> respective line drawing. Abbreviations: <bold>m</bold> – maxillae, <bold>pm</bold> – premaxillae. Arrows and numbers indicate alveoli or teeth and their respective position. Scale bar = 10 mm.</p></caption><graphic xmlns:xlink="http://www.w3.org/1999/xlink" xlink:href="ZooKeys-308-001-g001.jpg" position="float" orientation="portrait" xlink:type="simple"/></fig><fig id="F2" position="float" orientation="portrait"><label>Figure 2.</label><caption><p><italic><tp:taxon-name>Ornithocheirus simus</tp:taxon-name></italic>. <bold>A–D</bold> referred specimen CAMSM 54429 (Albian, Cambridge Greensand), anterior part of the rostrum <bold>A</bold> right lateral view <bold>B</bold> respective line drawing <bold>C</bold> anterior view <bold>D</bold> respective line drawing <bold>E–H</bold> referred specimen CAMSM 54677 (Albian, Cambridge Greensand), anterior part of the rostrum <bold>E</bold> right lateral view <bold>F</bold> respective line drawing <bold>G</bold> anterior view <bold>H</bold> respective line drawing. Abbreviations: <bold>m</bold> – maxillae, <bold>pm</bold> – premaxillae. Arrows and numbers indicate alveoli or teeth and their respective position. Scale bar = 10 mm.</p></caption><graphic xmlns:xlink="http://www.w3.org/1999/xlink" xlink:href="ZooKeys-308-001-g002.jpg" position="float" orientation="portrait" xlink:type="simple"/></fig><fig id="F3" position="float" orientation="portrait"><label>Figure 3.</label><caption><p><italic><tp:taxon-name>Ornithocheirus simus</tp:taxon-name></italic>. <bold>A–D</bold> referred specimen MANCH L10832 (Albian, Cambridge Greensand), anterior part of the rostrum <bold>A</bold> left lateral view <bold>B</bold> respective line drawing <bold>C</bold> anterior view <bold>D</bold> respective line drawing <bold>E–H</bold> referred specimen NHMUK PV 35412 (Albian, Cambridge Greensand), anterior part of the rostrum <bold>E</bold> right lateral view <bold>F</bold> respective line drawing <bold>G</bold> anterior view <bold>H</bold> respective line drawing. Abbreviations: <bold>m</bold> – maxillae, <bold>pm</bold> – premaxillae. Arrows and numbers indicate alveoli or teeth and their respective position. Scale bar = 10 mm. Photos <bold>E</bold> and <bold>G</bold> courtesy of The Natural History Museum.</p></caption><graphic xmlns:xlink="http://www.w3.org/1999/xlink" xlink:href="ZooKeys-308-001-g003.jpg" position="float" orientation="portrait" xlink:type="simple"/></fig></tp:treatment-sec><tp:treatment-sec sec-type="Remarks"><title>Remarks.</title><p>As detailed above, the taxonomic history of the genus <!--PageBreak--><italic><tp:taxon-name>Ornithocheirus</tp:taxon-name></italic> and of the species <italic><tp:taxon-name>Ornithocheirus simus</tp:taxon-name></italic> is quite complex. To summarize, CAMSM B54428 was first described by <xref ref-type="bibr" rid="B66">Owen (1861)</xref> as <italic><tp:taxon-name>Pterodactylus simus</tp:taxon-name></italic>. Upon recognition that <italic><tp:taxon-name>Ornithocheirus simus</tp:taxon-name></italic> differed from the species of <italic><tp:taxon-name>Pterodactylus</tp:taxon-name></italic>, <xref ref-type="bibr" rid="B77">Seeley (1869</xref>, <xref ref-type="bibr" rid="B78">1870</xref>) referred it to <italic><tp:taxon-name>Ornithocheirus</tp:taxon-name></italic>, whereas <xref ref-type="bibr" rid="B67">Owen (1874)</xref> subsequently transferred it to <italic><tp:taxon-name>Criorhynchus</tp:taxon-name></italic>. Both <italic><tp:taxon-name>Ornithocheirus</tp:taxon-name></italic> and <italic><tp:taxon-name>Criorhynchus</tp:taxon-name></italic> are based on the same type species (<italic><tp:taxon-name>Ornithocheirus simus</tp:taxon-name></italic>), and are therefore objective synonyms.</p><p><xref ref-type="bibr" rid="B78">Seeley (1870: 128)</xref> named the species <!--PageBreak--><italic><tp:taxon-name>Ornithocheirus platyrhinus</tp:taxon-name></italic> based on CAMSM B54552, an anterior portion of the rostrum (<xref ref-type="fig" rid="F1">Fig. 1E–H</xref>), with the description: “another fragment, with the area very long, is marked <italic><tp:taxon-name>Ornithocheirus platyrhinus</tp:taxon-name></italic>”. The area to which <xref ref-type="bibr" rid="B78">Seeley (1870)</xref> referred is the tall rostrum. Even this a short characterization makes the name available. CAMSM B54552 is quite incomplete but shows features diagnostic of <italic><tp:taxon-name>Ornithocheirus simus</tp:taxon-name></italic>: tall rostrum; first pair of premaxillary teeth ventral; first pair of upper dental alveoli slightly placed back from the anterior margin of the premaxilla and ventral profile of the palate straight. Due to the fragmentary nature of this material, it cannot be determined if the anterior expansion of the rostrum was also absent or if the other alveoli have the same sizes and spacing as in CAMSM B54428. Both specimens differ slightly in size, CAMSM B54552 being approximately 7.5 cm high anteriorly and CAMSM B54428 is approximately 6.5 cm high. This difference may be due to ontogenetic or individual variation. Hence, we follow <xref ref-type="bibr" rid="B85">Unwin (2001)</xref> in considering <italic><tp:taxon-name>Ornithocheirus platyrhinus</tp:taxon-name></italic> a subjective junior synonym of <italic><tp:taxon-name>Ornithocheirus simus</tp:taxon-name></italic>.</p></tp:treatment-sec><ref-list><ref id="B66"><mixed-citation xmlns:xlink="http://www.w3.org/1999/xlink" xlink:type="simple"><person-group><name name-style="western"><surname>Owen</surname><given-names>R</given-names></name></person-group> (<year>1861</year>) <source>Monograph on the fossil Reptilia of the Cretaceous formations.</source><publisher-name>Supplement no. III. Palaeontographical Society</publisher-name>, <publisher-loc>London</publisher-loc>, <lpage>25</lpage> pp.</mixed-citation></ref><ref id="B77"><mixed-citation xmlns:xlink="http://www.w3.org/1999/xlink" xlink:type="simple"><person-group><name name-style="western"><surname>Seeley</surname><given-names>HG</given-names></name></person-group> (<year>1869</year>) <source>Index to the fossil remains of Aves, Ornithosauria, and Reptilia, from the Secondary System of Strata arranged in the Woodwardian Museum of the University of Cambridge. Deighton, Bell and Co., Cambridge, xxiii + 143 pp.</source></mixed-citation></ref><ref id="B78"><mixed-citation xmlns:xlink="http://www.w3.org/1999/xlink" xlink:type="simple"><person-group><name name-style="western"><surname>Seeley</surname><given-names>HG</given-names></name></person-group> (<year>1870</year>) <source>The Ornithosauria: an elementary study of the bones of pterodactyls, made from fossil remains found in the Cambridge Upper Greensand, and arranged in the Woodwardian Museum of the University of Cambridge. Deighton, Bell, and Co., Cambridge, xii + 135 pp.</source></mixed-citation></ref><ref id="B67"><mixed-citation xmlns:xlink="http://www.w3.org/1999/xlink" xlink:type="simple"><person-group><name name-style="western"><surname>Owen</surname><given-names>R</given-names></name></person-group> (<year>1874</year>) <source>Monograph on the fossil Reptilia of the Mesozoic Formations.</source><publisher-name>Palaeontographical Society</publisher-name>, <publisher-loc>London</publisher-loc>, <lpage>14</lpage> pp.</mixed-citation></ref><ref id="B48"><mixed-citation xmlns:xlink="http://www.w3.org/1999/xlink" xlink:type="simple"><person-group><name name-style="western"><surname>Lydekker</surname><given-names>R</given-names></name></person-group> (<year>1888</year>) <source>Catalogue of the Fossil Reptilia and Amphibia in the British Museum (Natural History), Cromwell Road, S.</source><publisher-name>W. Part I. Trustees of the British Museum</publisher-name>, <publisher-loc>London</publisher-loc>, <lpage>309</lpage> pp.</mixed-citation></ref><ref id="B26"><mixed-citation xmlns:xlink="http://www.w3.org/1999/xlink" xlink:type="simple"><person-group><name name-style="western"><surname>Hooley</surname><given-names>RW</given-names></name></person-group> (<year>1914</year>) <article-title>On the ornithosaurian genus <italic>Ornithocheirus</italic>, with a review of the specimens from the Cambridge Greensand in the Sedgwick Museum, Cambridge.</article-title><source>Annals and Magazine of Natural History</source><volume>78</volume>: <fpage>529</fpage>-<lpage>557</lpage>. doi: <ext-link ext-link-type="uri" xlink:href="http://dx.doi.org/10.1080/00222931408693521" xlink:type="simple">10.1080/00222931408693521</ext-link></mixed-citation></ref><ref id="B2"><mixed-citation xmlns:xlink="http://www.w3.org/1999/xlink" xlink:type="simple"><person-group><name name-style="western"><surname>Arthaber</surname><given-names>G</given-names></name></person-group> (<year>1922</year>) <article-title>Über Entwicklung, Ausbildung und Austerben der Flugsaurier.</article-title><source>Palaeontologische Zeitschrift</source><volume>4</volume>: <fpage>1</fpage>-<lpage>47</lpage>.</mixed-citation></ref><ref id="B42"><mixed-citation xmlns:xlink="http://www.w3.org/1999/xlink" xlink:type="simple"><person-group><name name-style="western"><surname>Kuhn</surname><given-names>O</given-names></name></person-group> (<year>1967</year>) <source>Die fossile Wirbeltierklasse Pterosauria.</source><publisher-name>Verlag Oeben</publisher-name>, <publisher-loc>Krailling bei München</publisher-loc>, <lpage>52</lpage> pp.</mixed-citation></ref><ref id="B101"><mixed-citation xmlns:xlink="http://www.w3.org/1999/xlink" xlink:type="simple"><person-group><name name-style="western"><surname>Wellnhofer</surname><given-names>P</given-names></name></person-group> (<year>1978</year>) <source>Pterosauria. Handbuch der Paläoherpetologie, Teil 19.</source><publisher-name>Gustav Fischer Verlag</publisher-name>, <publisher-loc>Stuttgart and New York</publisher-loc>, <lpage>82</lpage> pp.</mixed-citation></ref><ref id="B85"><mixed-citation xmlns:xlink="http://www.w3.org/1999/xlink" xlink:type="simple"><person-group><name name-style="western"><surname>Unwin</surname><given-names>DM</given-names></name></person-group> (<year>2001</year>) <article-title>An overview of the pterosaur assemblage from the Cambridge Greensand (Cretaceous) of Eastern England.</article-title><source>Mitteilungen aus dem Museum für Naturkunde in Berlin, Geowissenschaftliche Reihe</source><volume>4</volume>: <fpage>189</fpage>-<lpage>221</lpage>. doi: <ext-link ext-link-type="uri" xlink:href="http://dx.doi.org/10.1002/mmng.20010040112" xlink:type="simple">10.1002/mmng.20010040112</ext-link></mixed-citation></ref><ref id="B19"><mixed-citation xmlns:xlink="http://www.w3.org/1999/xlink" xlink:type="simple"><person-group><name name-style="western"><surname>Fastnacht</surname><given-names>M</given-names></name></person-group> (<year>2001</year>) <source>First record of <italic>Coloborhynchus</italic> (Pterosauria) from the Santana Formation (Lower Cretaceous) of the Chapada do Araripe, Brazil. Paläontologische Zeitschrift 75: 23-36.</source></mixed-citation></ref><ref id="B102"><mixed-citation xmlns:xlink="http://www.w3.org/1999/xlink" xlink:type="simple"><person-group><name name-style="western"><surname>Wellnhofer</surname><given-names>P</given-names></name></person-group> (<year>1987</year>) <article-title>New crested pterosaurs from the lower Cretaceous of Brazil.</article-title><source>Mitteilungen der Bayerischen Staatssammlung für Paläontologie und historische Geologie</source><volume>27</volume>: <fpage>175</fpage>-<lpage>186</lpage>.</mixed-citation></ref><ref id="B93"><mixed-citation xmlns:xlink="http://www.w3.org/1999/xlink" xlink:type="simple"><person-group><name name-style="western"><surname>Veldmeijer</surname><given-names>AJ</given-names></name></person-group> (<year>2006</year>) <source>Toothed pterosaurs from the Santana Formation (Cretaceous; Aptian-Albian) of northeastern Brazil. A reappraisal on the basis of newly described material. PhD Thesis, Utrecht, Netherlands: Utrecht University.</source></mixed-citation></ref><ref id="B32"><mixed-citation xmlns:xlink="http://www.w3.org/1999/xlink" xlink:type="simple"><person-group><name name-style="western"><surname>Kellner</surname><given-names>AWA</given-names></name></person-group> (<year>1990</year>) <article-title>Os répteis voadores do Cretáceo brasileiro.</article-title><source>Anuário do Instituto de Geociências</source><volume>12</volume>: <fpage>86</fpage>-<lpage>106</lpage>.</mixed-citation></ref></ref-list></tp:taxon-treatment>
