# Supplementary material for: Taxonomic review of the Ornithocheirus complex (Pterosauria) from the Cretaceous of England
Source: Zookeys. 2013 Jun 12;(308):1–112. doi: 10.3897/zookeys.308.5559 (PMC3689139; doi:10.3897/zookeys.308.5559)
Supplement: XML Treatment for Lonchodraco [file zookeys.308.5559-treatment5.xml]

<!DOCTYPE tp:taxon-treatment
  PUBLIC "-//TaxonX//DTD Taxonomic Treatment Publishing DTD v0 20100105//EN" "tax-treatment-NSO.dtd">
<tp:taxon-treatment xmlns:tp="http://www.plazi.org/taxpub"><tp:treatment-meta><mixed-citation publication-type="journal"><person-group><name><surname>Rodrigues</surname><given-names>Taissa</given-names></name><name><surname>Kellner</surname><given-names>Alexander Wilhelm Armin</given-names></name></person-group><article-title>Taxonomic review of the
                    <italic>Ornithocheirus</italic> complex (Pterosauria) from the Cretaceous of England</article-title><source>Zookeys</source><day>12</day><month>6</month><year>2013</year><volume>2013</volume><issue>308</issue><fpage>1</fpage><lpage>112</lpage><pub-id pub-id-type="doi">10.3897/zookeys.308.5559</pub-id></mixed-citation></tp:treatment-meta><tp:nomenclature><tp:taxon-name>
                            <tp:taxon-name-part taxon-name-part-type="genus">Lonchodraco</tp:taxon-name-part>
                            <object-id xmlns:xlink="http://www.w3.org/1999/xlink" xlink:type="simple">urn:lsid:zoobank.org:act:21B06042-1ED5-4368-90A7-07485E87B00B</object-id>
                            <object-id xmlns:xlink="http://www.w3.org/1999/xlink" xlink:type="simple">http://species-id.net/wiki/Lonchodraco</object-id>
                        </tp:taxon-name><tp:taxon-status xmlns:xlink="http://www.w3.org/1999/xlink" xlink:type="simple">gen. n.</tp:taxon-status></tp:nomenclature><tp:treatment-sec sec-type="Etymology"><title>Etymology.</title><p>Derived from the Greek <italic>lonchos</italic>, meaning lance, and Latin <italic>draco</italic>, meaning dragon.</p></tp:treatment-sec><tp:treatment-sec sec-type="Type species"><title>Type species.</title><p><italic><tp:taxon-name>Pterodactylus giganteus</tp:taxon-name></italic> Bowerbank, 1846.</p></tp:treatment-sec><tp:treatment-sec sec-type="Included species"><title>Included species.</title><p><italic><tp:taxon-name>Lonchodraco giganteus</tp:taxon-name></italic>, <italic><tp:taxon-name>Lonchodraco machaerorhynchus</tp:taxon-name></italic>, and <italic><tp:taxon-name>Lonchodraco(?) microdon</tp:taxon-name></italic>.</p></tp:treatment-sec><tp:treatment-sec sec-type="Recorded temporal range"><title>Recorded temporal range.</title><p>Albian to Cenomanian / Turonian.</p></tp:treatment-sec><tp:treatment-sec sec-type="Recorded stratigraphic range"><title>Recorded stratigraphic range.</title><p>Cambridge Greensand and Chalk Formation, England.</p></tp:treatment-sec><tp:treatment-sec sec-type="Diagnosis"><title>Diagnosis.</title><p>Pterodactyloid pterosaur with the following combination of characters that distinguishes it from other members of the clade (autapomorphies are marked with an asterisk): comparatively small alveoli (up to 4 mm in diameter) in the anterior portions of the upper and lower jaws; alveoli of the anterior portions of the upper and lower jaws without significant variation in size; alveoli placed in an elevation in relation to the palate and to the dorsal margin of the mandible*; deep palatal ridge; mandibular crest present; spacing between alveoli roughly equivalent to their diameters (modified from <xref ref-type="bibr" rid="B85">Unwin 2001</xref>).</p></tp:treatment-sec><tp:treatment-sec sec-type="Remarks"><title>Remarks.</title><p><xref ref-type="bibr" rid="B26">Hooley (1914)</xref> created the genus <!--PageBreak--><italic><tp:taxon-name>Lonchodectes</tp:taxon-name></italic>, to which he assigned nine species. Six of them were listed in alphabetical order: <italic><tp:taxon-name>Lonchodectes compressirostris</tp:taxon-name></italic>, <italic><tp:taxon-name>Lonchodectes machaeorhynchus [sic]</tp:taxon-name></italic>, <italic><tp:taxon-name>Lonchodectes microdon</tp:taxon-name></italic>, <italic><tp:taxon-name>Lonchodectes oweni</tp:taxon-name></italic>, <italic><tp:taxon-name>Lonchodectes scaphorhynchus</tp:taxon-name></italic> and <italic><tp:taxon-name>Lonchodectes tenuirostris</tp:taxon-name></italic>. Other three were cited latter and referred to the genus, still in the same publication: <italic><tp:taxon-name>Lonchodectes daviesii</tp:taxon-name></italic>, <italic><tp:taxon-name>Lonchodectes giganteus</tp:taxon-name></italic> and <italic><tp:taxon-name>Lonchodectes sagittirostris</tp:taxon-name></italic> (<xref ref-type="bibr" rid="B26">Hooley 1914</xref>). There was no designation of a type species.</p><p>Latter workers did not accept <italic><tp:taxon-name>Lonchodectes</tp:taxon-name></italic> as a valid genus. <xref ref-type="bibr" rid="B42">Kuhn (1967)</xref> and <xref ref-type="bibr" rid="B101">Wellnhofer (1978)</xref> considered it synonymous with <italic><tp:taxon-name>Ornithocheirus</tp:taxon-name></italic>. <xref ref-type="bibr" rid="B42">Kuhn (1967: 46)</xref> designated <italic><tp:taxon-name>Lonchodectes compressirostris</tp:taxon-name></italic> as the type species of the genus, using the term “Genotypus” (see above). This is a valid subsequent designation under Article 69 of ICZN. <xref ref-type="bibr" rid="B85">Unwin (2001)</xref>, while reviewing the Cambridge Greensand pterosaurs, re–instated the genus and concluded that, of the nine species referred by <xref ref-type="bibr" rid="B26">Hooley (1914)</xref>, only five were valid: <italic><tp:taxon-name>Lonchodectes compressirostris</tp:taxon-name></italic>, <italic><tp:taxon-name>Lonchodectes machaerorhynchus</tp:taxon-name></italic>, <italic><tp:taxon-name>Lonchodectes microdon</tp:taxon-name></italic>, <italic><tp:taxon-name>Lonchodectes giganteus</tp:taxon-name></italic> and <italic><tp:taxon-name>Lonchodectes sagittirostris</tp:taxon-name></italic>. He also added another species to the genus, <italic><tp:taxon-name>Lonchodectes platystomus</tp:taxon-name></italic>, which <xref ref-type="bibr" rid="B26">Hooley (1914)</xref> had placed in the genus <italic><tp:taxon-name>Amblydectes</tp:taxon-name></italic>.</p><p>In the present work, <italic><tp:taxon-name>Lonchodectes compressirostris</tp:taxon-name></italic> is considered a <italic>nomen dubium</italic> (see below) and, therefore,a new genus, <italic><tp:taxon-name>Lonchodraco</tp:taxon-name></italic>, is here erected to include three of the species previously referred to <italic><tp:taxon-name>Lonchodectes</tp:taxon-name></italic>: <italic><tp:taxon-name>Lonchodraco giganteus</tp:taxon-name></italic>, <italic><tp:taxon-name>Lonchodraco machaerorhynchus</tp:taxon-name></italic>, and <italic><tp:taxon-name>Lonchodraco(?) microdon</tp:taxon-name></italic>.</p></tp:treatment-sec><ref-list><ref id="B85"><mixed-citation xmlns:xlink="http://www.w3.org/1999/xlink" xlink:type="simple"><person-group><name name-style="western"><surname>Unwin</surname><given-names>DM</given-names></name></person-group> (<year>2001</year>) <article-title>An overview of the pterosaur assemblage from the Cambridge Greensand (Cretaceous) of Eastern England.</article-title><source>Mitteilungen aus dem Museum für Naturkunde in Berlin, Geowissenschaftliche Reihe</source><volume>4</volume>: <fpage>189</fpage>-<lpage>221</lpage>. doi: <ext-link ext-link-type="uri" xlink:href="http://dx.doi.org/10.1002/mmng.20010040112" xlink:type="simple">10.1002/mmng.20010040112</ext-link></mixed-citation></ref><ref id="B26"><mixed-citation xmlns:xlink="http://www.w3.org/1999/xlink" xlink:type="simple"><person-group><name name-style="western"><surname>Hooley</surname><given-names>RW</given-names></name></person-group> (<year>1914</year>) <article-title>On the ornithosaurian genus <italic>Ornithocheirus</italic>, with a review of the specimens from the Cambridge Greensand in the Sedgwick Museum, Cambridge.</article-title><source>Annals and Magazine of Natural History</source><volume>78</volume>: <fpage>529</fpage>-<lpage>557</lpage>. doi: <ext-link ext-link-type="uri" xlink:href="http://dx.doi.org/10.1080/00222931408693521" xlink:type="simple">10.1080/00222931408693521</ext-link></mixed-citation></ref><ref id="B42"><mixed-citation xmlns:xlink="http://www.w3.org/1999/xlink" xlink:type="simple"><person-group><name name-style="western"><surname>Kuhn</surname><given-names>O</given-names></name></person-group> (<year>1967</year>) <source>Die fossile Wirbeltierklasse Pterosauria.</source><publisher-name>Verlag Oeben</publisher-name>, <publisher-loc>Krailling bei München</publisher-loc>, <lpage>52</lpage> pp.</mixed-citation></ref><ref id="B101"><mixed-citation xmlns:xlink="http://www.w3.org/1999/xlink" xlink:type="simple"><person-group><name name-style="western"><surname>Wellnhofer</surname><given-names>P</given-names></name></person-group> (<year>1978</year>) <source>Pterosauria. Handbuch der Paläoherpetologie, Teil 19.</source><publisher-name>Gustav Fischer Verlag</publisher-name>, <publisher-loc>Stuttgart and New York</publisher-loc>, <lpage>82</lpage> pp.</mixed-citation></ref></ref-list></tp:taxon-treatment>
