# Supplementary material for: Taxonomic review of the Ornithocheirus complex (Pterosauria) from the Cretaceous of England
Source: Zookeys. 2013 Jun 12;(308):1–112. doi: 10.3897/zookeys.308.5559 (PMC3689139; doi:10.3897/zookeys.308.5559)
Supplement: XML Treatment for Lonchodraco giganteus [file zookeys.308.5559-treatment6.xml]

<!DOCTYPE tp:taxon-treatment
  PUBLIC "-//TaxonX//DTD Taxonomic Treatment Publishing DTD v0 20100105//EN" "tax-treatment-NSO.dtd">
<tp:taxon-treatment xmlns:tp="http://www.plazi.org/taxpub"><tp:treatment-meta><mixed-citation publication-type="journal"><person-group><name><surname>Rodrigues</surname><given-names>Taissa</given-names></name><name><surname>Kellner</surname><given-names>Alexander Wilhelm Armin</given-names></name></person-group><article-title>Taxonomic review of the
                    <italic>Ornithocheirus</italic> complex (Pterosauria) from the Cretaceous of England</article-title><source>Zookeys</source><day>12</day><month>6</month><year>2013</year><volume>2013</volume><issue>308</issue><fpage>1</fpage><lpage>112</lpage><pub-id pub-id-type="doi">10.3897/zookeys.308.5559</pub-id></mixed-citation></tp:treatment-meta><tp:nomenclature><tp:taxon-name>
                            <tp:taxon-name-part taxon-name-part-type="genus">Lonchodraco</tp:taxon-name-part>
                            <tp:taxon-name-part taxon-name-part-type="species">giganteus</tp:taxon-name-part>
                            <object-id xmlns:xlink="http://www.w3.org/1999/xlink" xlink:type="simple">http://species-id.net/wiki/Lonchodraco_giganteus</object-id>
                        </tp:taxon-name><tp:taxon-authority>(Bowerbank, 1846)</tp:taxon-authority><tp:taxon-status xmlns:xlink="http://www.w3.org/1999/xlink" xlink:type="simple">comb. n.</tp:taxon-status><xref ref-type="fig" rid="F4">Fig. 4</xref><tp:nomenclature-citation-list><tp:nomenclature-citation><tp:taxon-name>Pterodactylus giganteus</tp:taxon-name><comment> Bowerbank: <xref ref-type="bibr" rid="B11">Bowerbank 1846</xref>: p. 8, fig. 1, 2, 5.</comment></tp:nomenclature-citation><tp:nomenclature-citation><tp:taxon-name>Pterodactylus giganteus</tp:taxon-name><comment> Bowerbank: <xref ref-type="bibr" rid="B12">Bowerbank 1848</xref>: pl. I, fig. 1.</comment></tp:nomenclature-citation><tp:nomenclature-citation><tp:taxon-name>Pterodactylus conirostris</tp:taxon-name><comment> Owen: <xref ref-type="bibr" rid="B18">Owen in Dixon 1850</xref>: p. 401, pl. XXXVIII, fig. 4–7</comment></tp:nomenclature-citation><tp:nomenclature-citation><tp:taxon-name>Pterodactylus giganteus</tp:taxon-name><comment> Bowerbank: <xref ref-type="bibr" rid="B13">Bowerbank 1851</xref>: p. 19</comment></tp:nomenclature-citation><tp:nomenclature-citation><tp:taxon-name>Cimoliornis diomedaeus [sic]</tp:taxon-name><comment> (Gervais): <xref ref-type="bibr" rid="B64">Owen 1851b</xref>: p. 21</comment></tp:nomenclature-citation><tp:nomenclature-citation><tp:taxon-name>Pterodactylus giganteus</tp:taxon-name><comment><xref ref-type="bibr" rid="B63">Bowerbank: Owen 1851a</xref>: p. 91, pl. XXXI, fig. 1–9, 12–13</comment></tp:nomenclature-citation><tp:nomenclature-citation><tp:taxon-name>Ornithochirus [sic](?) giganteus</tp:taxon-name><comment> (Bowerbank): <xref ref-type="bibr" rid="B48">Lydekker 1888</xref>: p. 12</comment></tp:nomenclature-citation><tp:nomenclature-citation><tp:taxon-name>Lonchodectes giganteus</tp:taxon-name><comment> (Bowerbank): <xref ref-type="bibr" rid="B26">Hooley 1914</xref>: p. 538</comment></tp:nomenclature-citation><tp:nomenclature-citation><tp:taxon-name>Ornithodesmus(?) giganteus</tp:taxon-name><comment> (Bowerbank): <xref ref-type="bibr" rid="B2">Arthaber 1922</xref>: p. 20, fig. 10</comment></tp:nomenclature-citation><tp:nomenclature-citation><tp:taxon-name>Ornithocheirus giganteus</tp:taxon-name><comment> (Bowerbank): <xref ref-type="bibr" rid="B101">Wellnhofer 1978</xref>: p. 57, fig. 28</comment></tp:nomenclature-citation><tp:nomenclature-citation><tp:taxon-name>Lonchodectes giganteus</tp:taxon-name><comment> (Bowerbank): <xref ref-type="bibr" rid="B85">Unwin 2001</xref>: p. 210</comment></tp:nomenclature-citation></tp:nomenclature-citation-list></tp:nomenclature><tp:treatment-sec sec-type="Lectotype"><title>Lectotype.</title><p>NHMUK PV 39412, anterior portions of the rostrum and mandible, incomplete scapulocoracoid, proximal ends of the humerus and ulna, and a partial wing phalanx (<xref ref-type="fig" rid="F4">Fig. 4A–G</xref>).</p></tp:treatment-sec><tp:treatment-sec sec-type="Type locality"><title>Type locality.</title><p>Near Maidstone, Burham, Kent, England.</p></tp:treatment-sec><tp:treatment-sec sec-type="Type horizon"><title>Type horizon.</title><p>Chalk Formation (Cenomanian / Turonian).</p></tp:treatment-sec><tp:treatment-sec sec-type="Diagnosis"><title>Diagnosis.</title><p>Lonchodraconid pterosaur with the following combination of characters that distinguishes it from other members of the clade (autapomorphies are marked with an asterisk): anterior portion of the premaxillae rounded; anterior portion of the <!--PageBreak-->dentaries rounded; divergent alveolar margins of the anterior end of the upper and lower jaws; presence of a premaxillary crest; short, low, blade–like dentary crest*; approximately6 alveoli per 3 cm of jaw margin*.</p><!--PageBreak--></tp:treatment-sec><tp:treatment-sec sec-type="Description"><title>Description.</title><p><italic><tp:taxon-name>Lonchodraco giganteus</tp:taxon-name></italic> was briefly described by <xref ref-type="bibr" rid="B11">Bowerbank (1846)</xref>, and then in more detail by <xref ref-type="bibr" rid="B63">Owen (1851a)</xref>. The lectotype, NHMUK PV 39412, includes the anterior parts of the rostrum and mandible preserved, and, contra <xref ref-type="bibr" rid="B11">Bowerbank (1846)</xref> and subsequent authors (<xref ref-type="bibr" rid="B101">Wellnhofer 1978</xref>; <xref ref-type="bibr" rid="B53">Martill 2011</xref>), does not include the anterior portion of the nasoantorbital fenestra because what appears to be the anterior margin of the fenestra is not present on both sides of the specimen and most likely represents breakage. The lectotype of <italic><tp:taxon-name>Lonchodraco giganteus</tp:taxon-name></italic> is readily distinguishable from pterosaurs from other Cretaceous deposits in Britain. Owen (in <xref ref-type="bibr" rid="B18">Dixon 1850</xref>) described it as deep–jawed and cone–beaked. The tips of the jaws are dorsoventrally flattened, and there is no upward curvature of the palate. The alveolar margins of the upper and lower jaw are divergent even in their anterior portions. The premaxilla is tall and triangular in lateral view, indicating the presence of a crest. The crest is not thin as seen in <italic><tp:taxon-name>Anhanguera</tp:taxon-name></italic> or thick as in <italic><tp:taxon-name>Coloborhynchus</tp:taxon-name></italic> (<xref ref-type="bibr" rid="B19">Fastnacht 2001</xref>; <xref ref-type="bibr" rid="B73">Rodrigues and Kellner 2008</xref>). The mandibular symphysis also has a distinctive crest from that in anhanguerids because it does not start at the tip of the mandible. The crest is blade–like, short, and located medially in the relatively wide symphysis. Unfortunately, incomplete preparation of the specimen precludes more detailed observations of its oral region, including the palatal ridge. The mandibular groove appears to be deep but cannot be accurately measured. The teeth are conical and elongated, smaller than the ones in anhanguerids; similarly, the alveoli are small and oval to round. <italic><tp:taxon-name>Lonchodraco giganteus</tp:taxon-name></italic> has a shorter mandibular crest and a larger tooth density than <italic><tp:taxon-name>Lonchodraco machaerorhynchus</tp:taxon-name></italic> and a tall rostrum as opposed to the elongated premaxillae and maxillae in <italic><tp:taxon-name>Lonchodraco(?) microdon</tp:taxon-name></italic> and <italic><tp:taxon-name>‘Ornithocheirus’ polyodon</tp:taxon-name></italic>.</p></tp:treatment-sec><tp:treatment-sec sec-type="Remarks"><title>Remarks.</title><!--PageBreak--><p><italic><tp:taxon-name>Lonchodraco giganteus</tp:taxon-name></italic> has a complex taxonomic history. The species was named <italic><tp:taxon-name>Pterodactylus giganteus</tp:taxon-name></italic> by <xref ref-type="bibr" rid="B11">Bowerbank (1846)</xref>. He referred several specimens to the species, including both cranial and postcranial material. Some of these specimens were found associated (NHMUK PV 39412), whereas others were not found associated but came from the same locality as the associated material; additional material was collected at different localities. It is unclear which specimen was considered the holotype. <xref ref-type="bibr" rid="B12">Bowerbank (1848)</xref> described the paleohistology of some bones that he referred to <italic><tp:taxon-name>Pterodactylus giganteus</tp:taxon-name></italic>, including the cranial material (NHMUK PV 39412; <xref ref-type="bibr" rid="B12">Bowerbank 1848</xref>: fig. (1). Owen (in <xref ref-type="bibr" rid="B18">Dixon 1850</xref>) proposed a new name, <italic><tp:taxon-name>Pterodactylus conirostris</tp:taxon-name></italic>, for NHMUK PV 39412, because he argued that the specimen was not gigantic in size and thus deemed the specific epithet <italic>giganteus</italic> inappropriate. <xref ref-type="bibr" rid="B13">Bowerbank (1851)</xref> responded that at the time of the description larger pterosaurs were unknown, that modifications of the names of species based on them being inappropriate would cause much instability, and refused to adopt <italic><tp:taxon-name>Pterodactylus conirostris</tp:taxon-name></italic>. <xref ref-type="bibr" rid="B13">Bowerbank (1851)</xref> cited the Law of Priority of the British Association Code (also known as the Strickland Code, published in 1843), which was approved by a committee that included Owen (<xref ref-type="bibr" rid="B28">International Commission on Zoological Nomenclature 1999</xref>; <xref ref-type="bibr" rid="B17">Dayrat 2010</xref>; see also <xref ref-type="bibr" rid="B52">Martill 2010</xref>). The Law of Priority stated that the first name of a species should be the one considered valid. <xref ref-type="bibr" rid="B63">Owen (1851a</xref>, <xref ref-type="bibr" rid="B64">b</xref>) answered Bowerbank that he had understood that the name <italic><tp:taxon-name>Pterodactylus giganteus</tp:taxon-name></italic> was proposed for a bone from the Chalk Formation that he (<xref ref-type="bibr" rid="B60">Owen 1842</xref>) had previously described as avian. He also pointed out that, among the material described and referred as <italic><tp:taxon-name>Pterodactylus giganteus</tp:taxon-name></italic> by <xref ref-type="bibr" rid="B11">Bowerbank (1846)</xref>, there were at least two individuals, of very different size, the smaller one (NHMUK PV 39412) being osteologically mature (based on the fusion between scapula and coracoid), and the other one much larger. <xref ref-type="bibr" rid="B63">Owen (1851a</xref>, <xref ref-type="bibr" rid="B64">b</xref>) assumed the larger individual to be the one referred as <italic><tp:taxon-name>Pterodactylus giganteus</tp:taxon-name></italic> and thus designated <italic><tp:taxon-name>Pterodactylus conirostris</tp:taxon-name></italic> for the cranial material and the bones associated with it. He also brought up several rules of the British Association Code on which he based his designations, including exceptions to the Law of Priority in relation to inappropriate names (<xref ref-type="bibr" rid="B63">Owen 1851a</xref>, <xref ref-type="bibr" rid="B64">b</xref>; <xref ref-type="bibr" rid="B17">Dayrat 2010</xref>), but finally accepted the name <italic><tp:taxon-name>Pterodactylus giganteus</tp:taxon-name></italic> for the material (<xref ref-type="bibr" rid="B63">Owen 1851a</xref>). The name <italic><tp:taxon-name>Pterodactylus conirostris</tp:taxon-name></italic> has never been used since, but the question as to which material was the holotype of <italic><tp:taxon-name>Pterodactylus giganteus</tp:taxon-name></italic> remained overlooked for several years. <xref ref-type="bibr" rid="B26">Hooley (1914: 538)</xref> reviewed the species based only on the cranial material (NHMUK PV 39412). Finally, <xref ref-type="bibr" rid="B101">Wellnhofer (1978: 57)</xref>, in his review, designated NHMUK PV 39412 as the lectotype of <italic><tp:taxon-name>Pterodactylus giganteus</tp:taxon-name></italic>, citing only the skull material and not the associated bones. <italic><tp:taxon-name>Pterodactylus giganteus</tp:taxon-name></italic> Bowerbank, 1846 and <italic><tp:taxon-name>Pterodactylus conirostris</tp:taxon-name></italic> Owen, 1850 clearly are objective synonyms because they are founded on the same type specimen, and the former binomen has priority over the latter.</p><fig id="F4" position="float" orientation="portrait"><label>Figure 4.</label><caption><p><italic><tp:taxon-name>Lonchodraco giganteus</tp:taxon-name></italic> comb. n. Lectotype NHMUK PV 39412 (Cenomanian / Turonian, Chalk Formation). <bold>A–F</bold> articulated anterior parts of the rostrum and mandible <bold>A</bold> right lateral view <bold>B</bold> respective line drawing <bold>C</bold> left lateral view <bold>D</bold> respective line drawing <bold>E</bold> anterior view <bold>F</bold> respective line drawing <bold>G</bold> associated scapulocoracoid in posterior view. Abbreviations: <bold>ch</bold> – choanae, <bold>cor</bold> – coracoid, <bold>d</bold> – dentary, <bold>dcr</bold> – dentary crest, <bold>m</bold> – maxillae, <bold>pl</bold> – palatine, <bold>pm</bold> – premaxillae, <bold>pmcr</bold> – premaxillaery crest, <bold>prid</bold> – palatal ridge, <bold>sca</bold> – scapula. Arrows indicate alveoli or teeth. Scale bar = 10 mm. Photos courtesy of The Natural History Museum.</p></caption><graphic xmlns:xlink="http://www.w3.org/1999/xlink" xlink:href="ZooKeys-308-001-g004.jpg" position="float" orientation="portrait" xlink:type="simple"/></fig></tp:treatment-sec><ref-list><ref id="B11"><mixed-citation xmlns:xlink="http://www.w3.org/1999/xlink" xlink:type="simple"><person-group><name name-style="western"><surname>Bowerbank</surname><given-names>JS</given-names></name></person-group> (<year>1846</year>) <article-title>On a new species of pterodactyl found in the Upper Chalk of Kent.</article-title><source>Quarterly Journal of the Geological Society</source><volume>2</volume>: <fpage>7</fpage>-<lpage>8</lpage>. doi: <ext-link ext-link-type="uri" xlink:href="http://dx.doi.org/10.1144/GSL.JGS.1846.002.01-02.05" xlink:type="simple">10.1144/GSL.JGS.1846.002.01-02.05</ext-link></mixed-citation></ref><ref id="B12"><mixed-citation xmlns:xlink="http://www.w3.org/1999/xlink" xlink:type="simple"><person-group><name name-style="western"><surname>Bowerbank</surname><given-names>JS</given-names></name></person-group> (<year>1848</year>) <article-title>Microscopical observations on the structure of the bones of <italic>Pterodactylus giganteus</italic> and other fossil animals.</article-title><source>Quarterly Journal of the Geological Society</source><volume>4</volume>: <fpage>2</fpage>-<lpage>10</lpage>. doi: <ext-link ext-link-type="uri" xlink:href="http://dx.doi.org/10.1144/GSL.JGS.1848.004.01-02.07" xlink:type="simple">10.1144/GSL.JGS.1848.004.01-02.07</ext-link></mixed-citation></ref><ref id="B18"><mixed-citation xmlns:xlink="http://www.w3.org/1999/xlink" xlink:type="simple"><person-group><name name-style="western"><surname>Dixon</surname><given-names>F</given-names></name></person-group> (<year>1850</year>) <source>The geology and fossils of the Tertiary and Cretaceous Formations of Sussex.</source><publisher-name>Longman, Brown, Green, and Longmans</publisher-name>, <publisher-loc>London</publisher-loc>, <lpage>423</lpage> pp.</mixed-citation></ref><ref id="B13"><mixed-citation xmlns:xlink="http://www.w3.org/1999/xlink" xlink:type="simple"><person-group><name name-style="western"><surname>Bowerbank</surname><given-names>JS</given-names></name></person-group> (<year>1851</year>) <article-title>On the pterodactyles of the Chalk Formation.</article-title><source>Proceedings of the Zoological Society of London</source><volume>19</volume>: <fpage>14</fpage>-<lpage>20</lpage>. doi: <ext-link ext-link-type="uri" xlink:href="http://dx.doi.org/10.1111/j.1096-3642.1851.tb01125.x" xlink:type="simple">10.1111/j.1096-3642.1851.tb01125.x</ext-link></mixed-citation></ref><ref id="B64"><mixed-citation xmlns:xlink="http://www.w3.org/1999/xlink" xlink:type="simple"><person-group><name name-style="western"><surname>Owen</surname><given-names>R</given-names></name></person-group> (<year>1851b</year>) <article-title>On a new species of pterodactyle (<italic>Pterodactylus compressirostris</italic>, Owen) from the Chalk; with some remarks on the nomenclature of the previously described species.</article-title><source>Proceedings of the Zoological Society of London</source><volume>19</volume>: <fpage>21</fpage>-<lpage>34</lpage>. doi: <ext-link ext-link-type="uri" xlink:href="http://dx.doi.org/10.1111/j.1096-3642.1851.tb01126.x" xlink:type="simple">10.1111/j.1096-3642.1851.tb01126.x</ext-link></mixed-citation></ref><ref id="B63"><mixed-citation xmlns:xlink="http://www.w3.org/1999/xlink" xlink:type="simple"><person-group><name name-style="western"><surname>Owen</surname><given-names>R</given-names></name></person-group> (<year>1851a</year>) <source>A monograph on the fossil Reptilia of the Cretaceous formations.</source><publisher-name>Palaeontographical Society</publisher-name>, <publisher-loc>London</publisher-loc>, <lpage>118</lpage> pp.</mixed-citation></ref><ref id="B48"><mixed-citation xmlns:xlink="http://www.w3.org/1999/xlink" xlink:type="simple"><person-group><name name-style="western"><surname>Lydekker</surname><given-names>R</given-names></name></person-group> (<year>1888</year>) <source>Catalogue of the Fossil Reptilia and Amphibia in the British Museum (Natural History), Cromwell Road, S.</source><publisher-name>W. Part I. Trustees of the British Museum</publisher-name>, <publisher-loc>London</publisher-loc>, <lpage>309</lpage> pp.</mixed-citation></ref><ref id="B26"><mixed-citation xmlns:xlink="http://www.w3.org/1999/xlink" xlink:type="simple"><person-group><name name-style="western"><surname>Hooley</surname><given-names>RW</given-names></name></person-group> (<year>1914</year>) <article-title>On the ornithosaurian genus <italic>Ornithocheirus</italic>, with a review of the specimens from the Cambridge Greensand in the Sedgwick Museum, Cambridge.</article-title><source>Annals and Magazine of Natural History</source><volume>78</volume>: <fpage>529</fpage>-<lpage>557</lpage>. doi: <ext-link ext-link-type="uri" xlink:href="http://dx.doi.org/10.1080/00222931408693521" xlink:type="simple">10.1080/00222931408693521</ext-link></mixed-citation></ref><ref id="B2"><mixed-citation xmlns:xlink="http://www.w3.org/1999/xlink" xlink:type="simple"><person-group><name name-style="western"><surname>Arthaber</surname><given-names>G</given-names></name></person-group> (<year>1922</year>) <article-title>Über Entwicklung, Ausbildung und Austerben der Flugsaurier.</article-title><source>Palaeontologische Zeitschrift</source><volume>4</volume>: <fpage>1</fpage>-<lpage>47</lpage>.</mixed-citation></ref><ref id="B101"><mixed-citation xmlns:xlink="http://www.w3.org/1999/xlink" xlink:type="simple"><person-group><name name-style="western"><surname>Wellnhofer</surname><given-names>P</given-names></name></person-group> (<year>1978</year>) <source>Pterosauria. Handbuch der Paläoherpetologie, Teil 19.</source><publisher-name>Gustav Fischer Verlag</publisher-name>, <publisher-loc>Stuttgart and New York</publisher-loc>, <lpage>82</lpage> pp.</mixed-citation></ref><ref id="B85"><mixed-citation xmlns:xlink="http://www.w3.org/1999/xlink" xlink:type="simple"><person-group><name name-style="western"><surname>Unwin</surname><given-names>DM</given-names></name></person-group> (<year>2001</year>) <article-title>An overview of the pterosaur assemblage from the Cambridge Greensand (Cretaceous) of Eastern England.</article-title><source>Mitteilungen aus dem Museum für Naturkunde in Berlin, Geowissenschaftliche Reihe</source><volume>4</volume>: <fpage>189</fpage>-<lpage>221</lpage>. doi: <ext-link ext-link-type="uri" xlink:href="http://dx.doi.org/10.1002/mmng.20010040112" xlink:type="simple">10.1002/mmng.20010040112</ext-link></mixed-citation></ref><ref id="B53"><mixed-citation xmlns:xlink="http://www.w3.org/1999/xlink" xlink:type="simple"><person-group><name name-style="western"><surname>Martill</surname><given-names>DM</given-names></name></person-group> (<year>2011</year>) <article-title>A new pterodactyloid pterosaur from the Santana Formation (Cretaceous) of Brazil.</article-title><source>Cretaceous Research</source><volume>32</volume>: <fpage>236</fpage>-<lpage>243</lpage>. doi: <ext-link ext-link-type="uri" xlink:href="http://dx.doi.org/10.1016/j.cretres.2010.12.008" xlink:type="simple">10.1016/j.cretres.2010.12.008</ext-link></mixed-citation></ref><ref id="B19"><mixed-citation xmlns:xlink="http://www.w3.org/1999/xlink" xlink:type="simple"><person-group><name name-style="western"><surname>Fastnacht</surname><given-names>M</given-names></name></person-group> (<year>2001</year>) <source>First record of <italic>Coloborhynchus</italic> (Pterosauria) from the Santana Formation (Lower Cretaceous) of the Chapada do Araripe, Brazil. Paläontologische Zeitschrift 75: 23-36.</source></mixed-citation></ref><ref id="B73"><mixed-citation xmlns:xlink="http://www.w3.org/1999/xlink" xlink:type="simple"><person-group><name name-style="western"><surname>Rodrigues</surname><given-names>T</given-names></name><name name-style="western"><surname>Kellner</surname><given-names>AWA</given-names></name></person-group> (<year>2008</year>) <article-title>Review of the pterodactyloid pterosaur <italic>Coloborhynchus</italic>.</article-title><source>Zitteliana B</source><volume>28</volume>: <fpage>219</fpage>-<lpage>228</lpage>.</mixed-citation></ref><ref id="B28"><mixed-citation xmlns:xlink="http://www.w3.org/1999/xlink" xlink:type="simple"><person-group><name name-style="western"><surname>International</surname><given-names>Commission on Zoological Nomenclature</given-names></name></person-group> (<year>1999</year>) <source>International Code of Zoological Nomenclature. Fourth Edition. London: The International Trust for Zoological Nomenclature.</source></mixed-citation></ref><ref id="B17"><mixed-citation xmlns:xlink="http://www.w3.org/1999/xlink" xlink:type="simple"><person-group><name name-style="western"><surname>Dayrat</surname><given-names>B</given-names></name></person-group> (<year>2010</year>) <article-title>Celebrating 250 dynamic years of nomenclatural debates.</article-title> In: <person-group><name name-style="western"><surname>Polaszek</surname><given-names>A</given-names></name></person-group> (<role>Ed.</role>). <issue-title>System Naturae 250: The Linnean Ark.</issue-title><source>CRC, London</source>: <fpage>186</fpage>-<lpage>239</lpage>. doi: <ext-link ext-link-type="uri" xlink:href="http://dx.doi.org/10.1201/EBK1420095012-c17" xlink:type="simple">10.1201/EBK1420095012-c17</ext-link></mixed-citation></ref><ref id="B52"><mixed-citation xmlns:xlink="http://www.w3.org/1999/xlink" xlink:type="simple"><person-group><name name-style="western"><surname>Martill</surname><given-names>DM</given-names></name></person-group> (<year>2010</year>) <article-title>The early history of pterosaur discovery in Great Britain.</article-title> In: <person-group><name name-style="western"><surname>Moody</surname><given-names>RTJ</given-names></name><name name-style="western"><surname>Buffetaut</surname><given-names>E</given-names></name><name name-style="western"><surname>Naish</surname><given-names>D</given-names></name><name name-style="western"><surname>Martill</surname><given-names>DM</given-names></name></person-group> (<role>Eds</role>). <issue-title> Dinosaurs and other extinct saurians: a historical perspective.</issue-title><source>Geological Society Special Publications</source><volume>343</volume>: <fpage>287</fpage>-<lpage>311</lpage>.</mixed-citation></ref><ref id="B60"><mixed-citation xmlns:xlink="http://www.w3.org/1999/xlink" xlink:type="simple"><person-group><name name-style="western"><surname>Owen</surname><given-names>R</given-names></name></person-group> (<year>1842</year>) <source>Description of the remains of a bird, tortoise, and lizard from the Chalk of Kent. Transactions of the Geological Society of London, series 2, 6: 411-413.</source> doi: <ext-link ext-link-type="uri" xlink:href="http://dx.doi.org/10.1144/transgslb.6.2.411" xlink:type="simple">10.1144/transgslb.6.2.411</ext-link></mixed-citation></ref></ref-list></tp:taxon-treatment>
