# Supplementary material for: Taxonomic review of the Ornithocheirus complex (Pterosauria) from the Cretaceous of England
Source: Zookeys. 2013 Jun 12;(308):1–112. doi: 10.3897/zookeys.308.5559 (PMC3689139; doi:10.3897/zookeys.308.5559)
Supplement: XML Treatment for Lonchodraco machaerorhynchus [file zookeys.308.5559-treatment7.xml]

<!DOCTYPE tp:taxon-treatment
  PUBLIC "-//TaxonX//DTD Taxonomic Treatment Publishing DTD v0 20100105//EN" "tax-treatment-NSO.dtd">
<tp:taxon-treatment xmlns:tp="http://www.plazi.org/taxpub"><tp:treatment-meta><mixed-citation publication-type="journal"><person-group><name><surname>Rodrigues</surname><given-names>Taissa</given-names></name><name><surname>Kellner</surname><given-names>Alexander Wilhelm Armin</given-names></name></person-group><article-title>Taxonomic review of the
                    <italic>Ornithocheirus</italic> complex (Pterosauria) from the Cretaceous of England</article-title><source>Zookeys</source><day>12</day><month>6</month><year>2013</year><volume>2013</volume><issue>308</issue><fpage>1</fpage><lpage>112</lpage><pub-id pub-id-type="doi">10.3897/zookeys.308.5559</pub-id></mixed-citation></tp:treatment-meta><tp:nomenclature><tp:taxon-name>
                            <tp:taxon-name-part taxon-name-part-type="genus">Lonchodraco</tp:taxon-name-part>
                            <tp:taxon-name-part taxon-name-part-type="species">machaerorhynchus</tp:taxon-name-part>
                            <object-id xmlns:xlink="http://www.w3.org/1999/xlink" xlink:type="simple">http://species-id.net/wiki/Lonchodraco_machaerorhynchus</object-id>
                        </tp:taxon-name><tp:taxon-authority>(Seeley, 1870)</tp:taxon-authority><tp:taxon-status xmlns:xlink="http://www.w3.org/1999/xlink" xlink:type="simple">comb. n.</tp:taxon-status><xref ref-type="fig" rid="F5">Fig. 5</xref><tp:nomenclature-citation-list><tp:nomenclature-citation><tp:taxon-name>“Ptenodactylus” machaerorhynchus</tp:taxon-name><comment> Seeley: <xref ref-type="bibr" rid="B77">Seeley 1869</xref>: p. xvi [disclaimed]</comment></tp:nomenclature-citation><tp:nomenclature-citation><tp:taxon-name>Ornithocheirus machaerorhynvhus</tp:taxon-name><comment> Seeley: <xref ref-type="bibr" rid="B78">Seeley 1870</xref>: p. 113, pl. XII, fig. 1–2</comment></tp:nomenclature-citation><tp:nomenclature-citation><tp:taxon-name>Lonchodectes machaeorhynchus [sic]</tp:taxon-name><comment> (Seeley): <xref ref-type="bibr" rid="B26">Hooley 1914</xref>: p. 535</comment></tp:nomenclature-citation><tp:nomenclature-citation><tp:taxon-name>Lonchodectes machaerorhynchus</tp:taxon-name><comment> (Seeley): <xref ref-type="bibr" rid="B85">Unwin 2001</xref>: p. 195, fig. 12D–E, table 1</comment></tp:nomenclature-citation></tp:nomenclature-citation-list></tp:nomenclature><tp:treatment-sec sec-type="Holotype"><title>Holotype:</title><p>CAMSM B54855, partial mandibular symphysis (<xref ref-type="fig" rid="F5">Fig. 5A–F</xref>).</p></tp:treatment-sec><tp:treatment-sec sec-type="Type locality"><title>Type locality.</title><p>Cambridge, Cambridgeshire, England.</p></tp:treatment-sec><tp:treatment-sec sec-type="Type horizon"><title>Type horizon.</title><p>Cambridge Greensand (Cenomanian; fossils Albian in age).</p></tp:treatment-sec><tp:treatment-sec sec-type="Diagnosis"><title>Diagnosis.</title><p>Lonchodraconid pterosaur with the following combination of characters that distinguishes it from other members of the clade (autapomorphies are marked with an asterisk): deep dentary crest*; ventral margin of the mandible posterior to the dentary crest ascending in lateral view*; ventral depression located posteriorly to the dentary crest*; wide mandibular groove*; approximately 4.5 alveoli per 3 cm of jaw margin.</p></tp:treatment-sec><tp:treatment-sec sec-type="Description"><title>Description.</title><p>CAMSM B54855 consists of a fragment of the posterior portion of the mandibular symphysis. <xref ref-type="bibr" rid="B78">Seeley (1870)</xref> described the mandible as narrow, with parallel alveolar margins, deep mandibular sulcus, spacing between alveoli equal to the size of their diameters, and with the lateral margins forming a sharp keel, which <xref ref-type="bibr" rid="B85">Unwin (2001)</xref> interpreted as a dentary crest. <xref ref-type="bibr" rid="B78">Seeley (1870)</xref> mentioned the presence of a suture <!--PageBreak-->with the angular bone, which would almost reach the tip of the mandible, as a unique character for this species in comparison to the pterosaurs from Germany. We here interpret this structure as the posterior margin of a dentary crest rather than a suture.</p><p>In addition to a deep mandibular groove, CAMSM B54855 shares with <italic><tp:taxon-name>Lonchodraco giganteus</tp:taxon-name></italic> small and well–spaced alveoli, without significant size variation. However, it differs from this species in having straight alveolar margins in dorsal view (<xref ref-type="bibr" rid="B78">Seeley 1870</xref>), whereas the margins diverge in <italic><tp:taxon-name>Lonchodraco giganteus</tp:taxon-name></italic>. The mandibular crest of <italic><tp:taxon-name>Lonchodraco machaerorhynchus</tp:taxon-name></italic> is deep and its apex coincident with its terminus, with a ventral depression posterior to it. In <italic><tp:taxon-name>Lonchodraco giganteus</tp:taxon-name></italic>, the mandibular crest is short and blade–like, being more restricted to the length of the symphysis; the presence of a depression cannot be determined.</p><fig id="F5" position="float" orientation="portrait"><label>Figure 5.</label><caption><p><italic><tp:taxon-name>Lonchodraco machaerorhynchus</tp:taxon-name></italic> comb. n. Holotype CAMSM B54855 (Albian, Cambridge Greensand), fragment of the mandibular symphysis <bold>A</bold> right lateral view <bold>B</bold> respective line drawing <bold>C</bold> dorsal view <bold>D</bold> respective line drawing <bold>E</bold> ventral view <bold>F</bold> respective line drawing. Abbreviations: <bold>d</bold> – dentary, <bold>dcr</bold> – dentary crest, <bold>sul</bold> – sulcus. Arrows indicate alveoli or teeth. Scale bar = 10 mm.</p></caption><graphic xmlns:xlink="http://www.w3.org/1999/xlink" xlink:href="ZooKeys-308-001-g005.jpg" position="float" orientation="portrait" xlink:type="simple"/></fig><!--PageBreak--></tp:treatment-sec><ref-list><ref id="B77"><mixed-citation xmlns:xlink="http://www.w3.org/1999/xlink" xlink:type="simple"><person-group><name name-style="western"><surname>Seeley</surname><given-names>HG</given-names></name></person-group> (<year>1869</year>) <source>Index to the fossil remains of Aves, Ornithosauria, and Reptilia, from the Secondary System of Strata arranged in the Woodwardian Museum of the University of Cambridge. Deighton, Bell and Co., Cambridge, xxiii + 143 pp.</source></mixed-citation></ref><ref id="B78"><mixed-citation xmlns:xlink="http://www.w3.org/1999/xlink" xlink:type="simple"><person-group><name name-style="western"><surname>Seeley</surname><given-names>HG</given-names></name></person-group> (<year>1870</year>) <source>The Ornithosauria: an elementary study of the bones of pterodactyls, made from fossil remains found in the Cambridge Upper Greensand, and arranged in the Woodwardian Museum of the University of Cambridge. Deighton, Bell, and Co., Cambridge, xii + 135 pp.</source></mixed-citation></ref><ref id="B26"><mixed-citation xmlns:xlink="http://www.w3.org/1999/xlink" xlink:type="simple"><person-group><name name-style="western"><surname>Hooley</surname><given-names>RW</given-names></name></person-group> (<year>1914</year>) <article-title>On the ornithosaurian genus <italic>Ornithocheirus</italic>, with a review of the specimens from the Cambridge Greensand in the Sedgwick Museum, Cambridge.</article-title><source>Annals and Magazine of Natural History</source><volume>78</volume>: <fpage>529</fpage>-<lpage>557</lpage>. doi: <ext-link ext-link-type="uri" xlink:href="http://dx.doi.org/10.1080/00222931408693521" xlink:type="simple">10.1080/00222931408693521</ext-link></mixed-citation></ref><ref id="B85"><mixed-citation xmlns:xlink="http://www.w3.org/1999/xlink" xlink:type="simple"><person-group><name name-style="western"><surname>Unwin</surname><given-names>DM</given-names></name></person-group> (<year>2001</year>) <article-title>An overview of the pterosaur assemblage from the Cambridge Greensand (Cretaceous) of Eastern England.</article-title><source>Mitteilungen aus dem Museum für Naturkunde in Berlin, Geowissenschaftliche Reihe</source><volume>4</volume>: <fpage>189</fpage>-<lpage>221</lpage>. doi: <ext-link ext-link-type="uri" xlink:href="http://dx.doi.org/10.1002/mmng.20010040112" xlink:type="simple">10.1002/mmng.20010040112</ext-link></mixed-citation></ref></ref-list></tp:taxon-treatment>
