# Supplementary material for: Taxonomic review of the Ornithocheirus complex (Pterosauria) from the Cretaceous of England
Source: Zookeys. 2013 Jun 12;(308):1–112. doi: 10.3897/zookeys.308.5559 (PMC3689139; doi:10.3897/zookeys.308.5559)
Supplement: XML Treatment for Lonchodraco(?) microdon [file zookeys.308.5559-treatment8.xml]

<!DOCTYPE tp:taxon-treatment
  PUBLIC "-//TaxonX//DTD Taxonomic Treatment Publishing DTD v0 20100105//EN" "tax-treatment-NSO.dtd">
<tp:taxon-treatment xmlns:tp="http://www.plazi.org/taxpub"><tp:treatment-meta><mixed-citation publication-type="journal"><person-group><name><surname>Rodrigues</surname><given-names>Taissa</given-names></name><name><surname>Kellner</surname><given-names>Alexander Wilhelm Armin</given-names></name></person-group><article-title>Taxonomic review of the
                    <italic>Ornithocheirus</italic> complex (Pterosauria) from the Cretaceous of England</article-title><source>Zookeys</source><day>12</day><month>6</month><year>2013</year><volume>2013</volume><issue>308</issue><fpage>1</fpage><lpage>112</lpage><pub-id pub-id-type="doi">10.3897/zookeys.308.5559</pub-id></mixed-citation></tp:treatment-meta><tp:nomenclature><tp:taxon-name>
                            <tp:taxon-name-part taxon-name-part-type="genus">Lonchodraco</tp:taxon-name-part>(?)
                            <tp:taxon-name-part taxon-name-part-type="species">microdon</tp:taxon-name-part>
                        </tp:taxon-name><tp:taxon-authority>(Seeley, 1870)</tp:taxon-authority><tp:taxon-status xmlns:xlink="http://www.w3.org/1999/xlink" xlink:type="simple">comb. n.</tp:taxon-status><xref ref-type="fig" rid="F6">Fig. 6</xref><tp:nomenclature-citation-list><tp:nomenclature-citation><tp:taxon-name>“Ptenodactylus” microdon</tp:taxon-name><comment> Seeley: <xref ref-type="bibr" rid="B77">Seeley 1869</xref>: p. xvi [disclaimed]</comment></tp:nomenclature-citation><tp:nomenclature-citation><tp:taxon-name>Ornithocheirus microdon</tp:taxon-name><comment> Seeley: <xref ref-type="bibr" rid="B78">Seeley 1870</xref>: p. 116, pl. XII, fig. 6–7</comment></tp:nomenclature-citation><tp:nomenclature-citation><tp:taxon-name>Lonchodectes microdon</tp:taxon-name><comment> (Seeley): <xref ref-type="bibr" rid="B26">Hooley 1914</xref>: p. 535</comment></tp:nomenclature-citation><tp:nomenclature-citation><tp:taxon-name>Ornithocheirus microdon</tp:taxon-name><comment> Seeley: <xref ref-type="bibr" rid="B101">Wellnhofer 1978</xref>: p. 58</comment></tp:nomenclature-citation><tp:nomenclature-citation><tp:taxon-name>Lonchodectes microdon</tp:taxon-name><comment> (Seeley): <xref ref-type="bibr" rid="B85">Unwin 2001</xref>: p. 211, table 1</comment></tp:nomenclature-citation><tp:nomenclature-citation><tp:taxon-name>Ornithocheirus oweni</tp:taxon-name><comment> Seeley: <xref ref-type="bibr" rid="B78">Seeley 1870</xref>: p. 115</comment></tp:nomenclature-citation><tp:nomenclature-citation><tp:taxon-name>Lonchodectes oweni</tp:taxon-name><comment> (Seeley): <xref ref-type="bibr" rid="B26">Hooley 1914</xref>: p. 535</comment></tp:nomenclature-citation><tp:nomenclature-citation><tp:taxon-name>Lonchodectes microdon</tp:taxon-name><comment> (Seeley): <xref ref-type="bibr" rid="B85">Unwin 2001</xref>: p. 195, fig. 11C–D, table 1 [synonymy]</comment></tp:nomenclature-citation></tp:nomenclature-citation-list></tp:nomenclature><tp:treatment-sec sec-type="Holotype"><title>Holotype.</title><p>CAMSM B54486, anterior portion of the rostrum (<xref ref-type="fig" rid="F6">Fig. 6A–F</xref>).</p></tp:treatment-sec><tp:treatment-sec sec-type="Type locality"><title>Type locality.</title><p>Cambridge, Cambridgeshire, England.</p></tp:treatment-sec><tp:treatment-sec sec-type="Type horizon"><title>Type horizon.</title><p>Cambridge Greensand (Cenomanian; fossils Albian in age).</p></tp:treatment-sec><tp:treatment-sec sec-type="Referred specimen"><title>Referred specimen.</title><p>CAMSM B 54439 (<xref ref-type="fig" rid="F6">Fig. 6G–L</xref>) (also from the Cambridge Greensand).</p></tp:treatment-sec><tp:treatment-sec sec-type="Diagnosis"><title>Diagnosis.</title><p>Lonchodraconid pterosaur with the following combination of characters that distinguishes it from other members of the clade (autapomorphies are marked with an asterisk): premaxillary crest absent; dorsal margin of the premaxillae rounded; deep palatal ridge*; palate between the elevation of the alveolar margins and the palatal ridge concave; spacing between alveoli larger than their diameters*; approximately 4.5 alveoli per 3 cm of jaw margin.</p></tp:treatment-sec><tp:treatment-sec sec-type="Description"><title>Description.</title><p><italic><tp:taxon-name>Lonchodraco(?) microdon</tp:taxon-name></italic> was described by <xref ref-type="bibr" rid="B78">Seeley (1870)</xref> on the basis of CAMSM B54486, a fragmentary upper jaw with a prominent palatal ridge. <xref ref-type="bibr" rid="B78">Seeley (1870)</xref> noted the presence of a concavity on the palate between the elevation of the alveolar margins and the palatal ridge, that the palatal ridge becomes more prominent than the alveolar borders posteriorly, and that the alveolar margins are compressed and rounded. <xref ref-type="bibr" rid="B78">Seeley (1870)</xref> also noted a small tip of jaw “associated” with the specimen, but this possibly does not represent the same individual. CAMSM B54486 was recently sampled for histological analysis (M. Riley, pers. comm.). The transverse section of the area that was cut is wider than high, whereas the opposite end is higher than wide, suggesting that the sampled area was located near the anterior end of the snout.</p><!--PageBreak--><!--PageBreak--><p><italic><tp:taxon-name>Ornithocheirus oweni</tp:taxon-name></italic> was described in the same work (<xref ref-type="bibr" rid="B78">Seeley 1870</xref>) on the basis of CAMSM B 54439 (<xref ref-type="fig" rid="F6">Fig. 6G–L</xref>), also an upper jaw. This species is quite similar to <italic><tp:taxon-name>Lonchodraco(?) microdon</tp:taxon-name></italic>. Both holotypes share a rostrum with parallel alveolar margins, absence of a premaxillary crest, rounded dorsal margin of the premaxillae and maxillae, deep palatal ridge and the concave palate between the alveolar margins and the palatal ridge. <xref ref-type="bibr" rid="B78">Seeley (1870)</xref> pointed out that <italic><tp:taxon-name>Ornithocheirus oweni</tp:taxon-name></italic> differs from <italic><tp:taxon-name>Lonchodraco(?) microdon</tp:taxon-name></italic> in that its jaw margins are not round but flattened, by the presence of rough interspaces between the alveoli, teeth (alveoli?) circular instead of oval, and the dorsal margin of the premaxillae and maxillae rounded instead of having a sharp keel. However, examination of CAMSM B 54439 established that the alveolar margins are poorly preserved so that the number, shape, and spacing of the alveoli cannot be seen. Furthermore, <italic><tp:taxon-name>Lonchodraco(?) microdon</tp:taxon-name></italic> has a rounded dorsal margin of the rostrum, as can be observed in anterior and posterior transverse sections of the holotype. As both species share the same morphological features and come from the same deposit they are here considered conspecific.</p></tp:treatment-sec><tp:treatment-sec sec-type="Remarks"><title>Remarks.</title><p><xref ref-type="bibr" rid="B85">Unwin (2001)</xref> synonymized <italic><tp:taxon-name>Ornithocheirus oweni</tp:taxon-name></italic> with <italic><tp:taxon-name>Lonchodraco(?) microdon</tp:taxon-name></italic> and, acting as the First Reviser (ICZN’s article 24.2.2), gave <italic><tp:taxon-name>Lonchodraco(?) microdon</tp:taxon-name></italic> priority.</p><p><italic><tp:taxon-name>Lonchodraco(?) microdon</tp:taxon-name></italic> has small (approximately 3 mm diameter) and evenly spaced alveoli as in <italic><tp:taxon-name>Lonchodraco giganteus</tp:taxon-name></italic> and <italic><tp:taxon-name>Lonchodraco machaerorhynchus</tp:taxon-name></italic>. However, it is distinct from <italic><tp:taxon-name>Lonchodraco giganteus</tp:taxon-name></italic>, lacking a premaxillary crest, having spacing between the alveoli larger than their diameters, and with parallel alveolar margins. These features constrast with those of the type species of the genus. <italic><tp:taxon-name>Lonchodraco(?) microdon</tp:taxon-name></italic> shares with <italic><tp:taxon-name>Lonchodraco machaerorhynchus</tp:taxon-name></italic> the parallel alveolar margins and the same alveolar density (4.5 alveoli per 3 cm of jaw margin), but they differ in the spacing between the alveoli, larger in the first. Due to these differences, it is possible that <italic><tp:taxon-name>Lonchodraco(?) microdon</tp:taxon-name></italic> actually represents a distinct genus. However, in the absence of further evidence, we refrain from naming a new genus and assign the species tentatively to <italic><tp:taxon-name>Lonchodraco</tp:taxon-name></italic>.</p><fig id="F6" position="float" orientation="portrait"><label>Figure 6.</label><caption><p><italic><tp:taxon-name>Lonchodraco(?) microdon</tp:taxon-name></italic> comb. n. <bold>A–F</bold> holotype CAMSM B54486 (Albian, Cambridge Greensand), anterior fragment of the rostrum <bold>A</bold> ventral view <bold>B</bold> respective line drawing <bold>C</bold> anterior view <bold>D</bold> respective line drawing <bold>E</bold> posterior view <bold>F</bold> respective line drawing. In <bold>B</bold> dashed lines indicate the portion lost since the original description <bold>G–L</bold> referred specimen CAMSM B 54439 (Albian, Cambridge Greensand), anterior fragment of the rostrum <bold>G</bold> ventral view <bold>H</bold> respective line drawing <bold>I</bold> anterior view <bold>J</bold> respective line drawing <bold>K</bold> posterior view <bold>L</bold> respective line drawing. Abbreviation: <bold>prid</bold> – palatal ridge. Arrows indicate alveoli or teeth. Scale bar = 10 mm.</p></caption><graphic xmlns:xlink="http://www.w3.org/1999/xlink" xlink:href="ZooKeys-308-001-g006.jpg" position="float" orientation="portrait" xlink:type="simple"/></fig></tp:treatment-sec><ref-list><ref id="B77"><mixed-citation xmlns:xlink="http://www.w3.org/1999/xlink" xlink:type="simple"><person-group><name name-style="western"><surname>Seeley</surname><given-names>HG</given-names></name></person-group> (<year>1869</year>) <source>Index to the fossil remains of Aves, Ornithosauria, and Reptilia, from the Secondary System of Strata arranged in the Woodwardian Museum of the University of Cambridge. Deighton, Bell and Co., Cambridge, xxiii + 143 pp.</source></mixed-citation></ref><ref id="B78"><mixed-citation xmlns:xlink="http://www.w3.org/1999/xlink" xlink:type="simple"><person-group><name name-style="western"><surname>Seeley</surname><given-names>HG</given-names></name></person-group> (<year>1870</year>) <source>The Ornithosauria: an elementary study of the bones of pterodactyls, made from fossil remains found in the Cambridge Upper Greensand, and arranged in the Woodwardian Museum of the University of Cambridge. Deighton, Bell, and Co., Cambridge, xii + 135 pp.</source></mixed-citation></ref><ref id="B26"><mixed-citation xmlns:xlink="http://www.w3.org/1999/xlink" xlink:type="simple"><person-group><name name-style="western"><surname>Hooley</surname><given-names>RW</given-names></name></person-group> (<year>1914</year>) <article-title>On the ornithosaurian genus <italic>Ornithocheirus</italic>, with a review of the specimens from the Cambridge Greensand in the Sedgwick Museum, Cambridge.</article-title><source>Annals and Magazine of Natural History</source><volume>78</volume>: <fpage>529</fpage>-<lpage>557</lpage>. doi: <ext-link ext-link-type="uri" xlink:href="http://dx.doi.org/10.1080/00222931408693521" xlink:type="simple">10.1080/00222931408693521</ext-link></mixed-citation></ref><ref id="B101"><mixed-citation xmlns:xlink="http://www.w3.org/1999/xlink" xlink:type="simple"><person-group><name name-style="western"><surname>Wellnhofer</surname><given-names>P</given-names></name></person-group> (<year>1978</year>) <source>Pterosauria. Handbuch der Paläoherpetologie, Teil 19.</source><publisher-name>Gustav Fischer Verlag</publisher-name>, <publisher-loc>Stuttgart and New York</publisher-loc>, <lpage>82</lpage> pp.</mixed-citation></ref><ref id="B85"><mixed-citation xmlns:xlink="http://www.w3.org/1999/xlink" xlink:type="simple"><person-group><name name-style="western"><surname>Unwin</surname><given-names>DM</given-names></name></person-group> (<year>2001</year>) <article-title>An overview of the pterosaur assemblage from the Cambridge Greensand (Cretaceous) of Eastern England.</article-title><source>Mitteilungen aus dem Museum für Naturkunde in Berlin, Geowissenschaftliche Reihe</source><volume>4</volume>: <fpage>189</fpage>-<lpage>221</lpage>. doi: <ext-link ext-link-type="uri" xlink:href="http://dx.doi.org/10.1002/mmng.20010040112" xlink:type="simple">10.1002/mmng.20010040112</ext-link></mixed-citation></ref></ref-list></tp:taxon-treatment>
