# Supplementary material for: Taxonomic review of the Ornithocheirus complex (Pterosauria) from the Cretaceous of England
Source: Zookeys. 2013 Jun 12;(308):1–112. doi: 10.3897/zookeys.308.5559 (PMC3689139; doi:10.3897/zookeys.308.5559)
Supplement: XML Treatment for Anhangueria [file zookeys.308.5559-treatment9.xml]

<!DOCTYPE tp:taxon-treatment
  PUBLIC "-//TaxonX//DTD Taxonomic Treatment Publishing DTD v0 20100105//EN" "tax-treatment-NSO.dtd">
<tp:taxon-treatment xmlns:tp="http://www.plazi.org/taxpub"><tp:treatment-meta><mixed-citation publication-type="journal"><person-group><name><surname>Rodrigues</surname><given-names>Taissa</given-names></name><name><surname>Kellner</surname><given-names>Alexander Wilhelm Armin</given-names></name></person-group><article-title>Taxonomic review of the
                    <italic>Ornithocheirus</italic> complex (Pterosauria) from the Cretaceous of England</article-title><source>Zookeys</source><day>12</day><month>6</month><year>2013</year><volume>2013</volume><issue>308</issue><fpage>1</fpage><lpage>112</lpage><pub-id pub-id-type="doi">10.3897/zookeys.308.5559</pub-id></mixed-citation></tp:treatment-meta><tp:nomenclature><tp:taxon-name>
                            <tp:taxon-name-part taxon-name-part-type="clade">Anhangueria</tp:taxon-name-part>
                        </tp:taxon-name><tp:taxon-status xmlns:xlink="http://www.w3.org/1999/xlink" xlink:type="simple">new clade</tp:taxon-status></tp:nomenclature><tp:treatment-sec sec-type="Branch–based definition"><title>Branch–based definition.</title><p>All pteranodontoids more closely related to <italic><tp:taxon-name>Anhanguera blittersdorffi</tp:taxon-name></italic> than to <italic><tp:taxon-name>Istiodactylus latidens</tp:taxon-name></italic> and <italic><tp:taxon-name>Cimoliopterus cuvieri</tp:taxon-name></italic>.</p></tp:treatment-sec><tp:treatment-sec sec-type="Content"><title>Content.</title><p><italic><tp:taxon-name>Camposipterus</tp:taxon-name></italic>, <italic><tp:taxon-name>Cearadactylus</tp:taxon-name></italic>, <italic><tp:taxon-name>Ludodactylus</tp:taxon-name></italic>, and <tp:taxon-name>Anhangueridae</tp:taxon-name>.</p></tp:treatment-sec><tp:treatment-sec sec-type="Recorded temporal range"><title>Recorded temporal range.</title><p>Late Berriasian / Valanginian to Cenomanian.</p></tp:treatment-sec><tp:treatment-sec sec-type="Recorded stratigraphic range"><title>Recorded stratigraphic range.</title><p>Hastings Group, England; Wessex Formation, England; Elrhaz Formation, Niger; Jiufotang Formation, China; Khuren–Dukh, Dzun–Bayin Formation, Mongolia; Romualdo Formation, Brazil; Paw Paw Formation, USA; Cambridge Greensand, England; Kem Kem beds, Morocco.</p></tp:treatment-sec><tp:treatment-sec sec-type="Synapomorphies"><title>Synapomorphies.</title><p>(18.1) Presence of an anterior expansion of the premaxillary tip with the jaw end tall, and (48.1) larger teeth located at the tip of the rostrum (see “Phylogenetic affinities of the species of the <italic><tp:taxon-name>Ornithocheirus</tp:taxon-name></italic> complex”, below).</p></tp:treatment-sec></tp:taxon-treatment>
