# Supplementary material for: Taxonomic review of the Ornithocheirus complex (Pterosauria) from the Cretaceous of England
Source: Zookeys. 2013 Jun 12;(308):1–112. doi: 10.3897/zookeys.308.5559 (PMC3689139; doi:10.3897/zookeys.308.5559)
Supplement: XML Treatment for Anhangueridae [file zookeys.308.5559-treatment10.xml]

<!DOCTYPE tp:taxon-treatment
  PUBLIC "-//TaxonX//DTD Taxonomic Treatment Publishing DTD v0 20100105//EN" "tax-treatment-NSO.dtd">
<tp:taxon-treatment xmlns:tp="http://www.plazi.org/taxpub"><tp:treatment-meta><mixed-citation publication-type="journal"><person-group><name><surname>Rodrigues</surname><given-names>Taissa</given-names></name><name><surname>Kellner</surname><given-names>Alexander Wilhelm Armin</given-names></name></person-group><article-title>Taxonomic review of the
                    <italic>Ornithocheirus</italic> complex (Pterosauria) from the Cretaceous of England</article-title><source>Zookeys</source><day>12</day><month>6</month><year>2013</year><volume>2013</volume><issue>308</issue><fpage>1</fpage><lpage>112</lpage><pub-id pub-id-type="doi">10.3897/zookeys.308.5559</pub-id></mixed-citation></tp:treatment-meta><tp:nomenclature><tp:taxon-name>
                            <tp:taxon-name-part taxon-name-part-type="family">Anhangueridae</tp:taxon-name-part>
                            <object-id xmlns:xlink="http://www.w3.org/1999/xlink" xlink:type="simple">http://species-id.net/wiki/Anhangueridae</object-id>
                        </tp:taxon-name><tp:taxon-authority>Campos &amp; Kellner, 1985</tp:taxon-authority><tp:nomenclature-citation-list><tp:nomenclature-citation><tp:taxon-name>Anhangueridae</tp:taxon-name><comment> Campos &amp; Kellner: <xref ref-type="bibr" rid="B15">Campos and Kellner 1985</xref>: p. 459</comment></tp:nomenclature-citation><tp:nomenclature-citation><tp:taxon-name>Ornithocheiridae</tp:taxon-name><comment> Seeley: <xref ref-type="bibr" rid="B85">Unwin 2001</xref>: p. 205</comment></tp:nomenclature-citation></tp:nomenclature-citation-list></tp:nomenclature><tp:treatment-sec sec-type="Type genus"><title>Type genus.</title><p><italic><tp:taxon-name>Anhanguera</tp:taxon-name></italic> Campos and Kellner, 1985.</p></tp:treatment-sec><tp:treatment-sec sec-type="Included genera"><title>Included genera.</title><p><italic><tp:taxon-name>Anhanguera</tp:taxon-name></italic>, <italic><tp:taxon-name>Caulkicephalus</tp:taxon-name></italic>, <italic><tp:taxon-name>Coloborhynchus</tp:taxon-name></italic>, <italic><tp:taxon-name>Liaoningopterus</tp:taxon-name></italic>, <italic><tp:taxon-name>Siroccopteryx</tp:taxon-name></italic>, <italic><tp:taxon-name>Tropeognathus</tp:taxon-name></italic>, and <italic><tp:taxon-name>Uktenadactylus</tp:taxon-name></italic>.</p><!--PageBreak--></tp:treatment-sec><tp:treatment-sec sec-type="Recorded temporal range"><title>Recorded temporal range.</title><p>Late Berriasian / Valanginian to Cenomanian.</p></tp:treatment-sec><tp:treatment-sec sec-type="Recorded stratigraphic range"><title>Recorded stratigraphic range.</title><p>Hastings Group, England; Wessex Formation, England; Elrhaz Formation, Niger; Jiufotang Formation, China; Khuren–Dukh, Dzun–Bayin Formation, Mongolia; Romualdo Formation, Brazil; Paw Paw Formation, USA; Cambridge Greensand, England; Kem Kem beds, Morocco (<xref ref-type="table" rid="T11">Table 11</xref>).</p><table-wrap id="T11" position="float" orientation="portrait"><label>Table 11.</label><caption><p>Deposits where anhanguerid fossils have been found.&lt;br/&gt;</p></caption><table><tbody><tr><td rowspan="1" colspan="1">Late Berriasian/Valanginian</td><td rowspan="1" colspan="1">Hastings Group, England (<italic><tp:taxon-name>Coloborhynchus clavirostris</tp:taxon-name></italic>; see <xref ref-type="bibr" rid="B67">Owen 1874</xref>)</td></tr><tr><td rowspan="1" colspan="1">Barremian</td><td rowspan="1" colspan="1">Wessex Formation, England (<italic><tp:taxon-name>Caulkicephalus trimicrodon</tp:taxon-name></italic>; see <xref ref-type="bibr" rid="B82">Steel et al. 2005</xref>)</td></tr><tr><td rowspan="1" colspan="1">Aptian</td><td rowspan="1" colspan="1">Elrhaz Formation, Niger (<xref ref-type="bibr" rid="B10">Blackburn 2002</xref>)&lt;br/&gt; Jiufotang Formation, China (<italic><tp:taxon-name>Liaoningopterus gui</tp:taxon-name></italic>; see <xref ref-type="bibr" rid="B100">Wang and Zhou 2003</xref>)</td></tr><tr><td rowspan="1" colspan="1">Aptian/Albian</td><td rowspan="1" colspan="1">Khuren–Dukh, Dzun–Bayin Formation, Mongolia (<xref ref-type="bibr" rid="B5">Bakhurina and Unwin 1995</xref>) (spelled Hüren–Dukh, Züünbayan Formation by <xref ref-type="bibr" rid="B88">Unwin and Bakhurina 2000</xref>)</td></tr><tr><td rowspan="1" colspan="1">Albian</td><td rowspan="1" colspan="1">Romualdo Formation, Brazil (<italic><tp:taxon-name>Tropeognathus mesembrinus</tp:taxon-name></italic> and several species of <italic><tp:taxon-name>Anhanguera</tp:taxon-name></italic>; e.g., <xref ref-type="bibr" rid="B15">Campos and Kellner 1985</xref>)&lt;br/&gt; Paw Paw Formation, USA (<italic><tp:taxon-name>Uktenadactylus wadleighi</tp:taxon-name></italic>; see <xref ref-type="bibr" rid="B43">Lee 1994</xref>)&lt;br/&gt; Cambridge Greensand<xref ref-type="fn" rid="FN1">*</xref>, England (see <xref ref-type="bibr" rid="B85">Unwin 2001</xref>; the present work)</td></tr><tr><td rowspan="1" colspan="1">Cenomanian</td><td rowspan="1" colspan="1">Kem Kem beds, Morocco (<italic><tp:taxon-name>Siroccopteryx moroccensis</tp:taxon-name></italic>; see <xref ref-type="bibr" rid="B49">Mader and Kellner 1999</xref>)</td></tr></tbody></table><table-wrap-foot><fn id="FN1"><p>* this deposit is Cenomanian but the fossils are Albian in age.</p></fn></table-wrap-foot></table-wrap></tp:treatment-sec><ref-list><ref id="B15"><mixed-citation xmlns:xlink="http://www.w3.org/1999/xlink" xlink:type="simple"><person-group><name name-style="western"><surname>Campos</surname><given-names>DA</given-names></name><name name-style="western"><surname>Kellner</surname><given-names>AWA</given-names></name></person-group> (<year>1985</year>) <article-title>Panorama of the flying reptiles study in Brazil and South America.</article-title><source>Anais da Academia Brasileira de Ciências</source><volume>57</volume>: <fpage>453</fpage>-<lpage>466</lpage>.</mixed-citation></ref><ref id="B85"><mixed-citation xmlns:xlink="http://www.w3.org/1999/xlink" xlink:type="simple"><person-group><name name-style="western"><surname>Unwin</surname><given-names>DM</given-names></name></person-group> (<year>2001</year>) <article-title>An overview of the pterosaur assemblage from the Cambridge Greensand (Cretaceous) of Eastern England.</article-title><source>Mitteilungen aus dem Museum für Naturkunde in Berlin, Geowissenschaftliche Reihe</source><volume>4</volume>: <fpage>189</fpage>-<lpage>221</lpage>. doi: <ext-link ext-link-type="uri" xlink:href="http://dx.doi.org/10.1002/mmng.20010040112" xlink:type="simple">10.1002/mmng.20010040112</ext-link></mixed-citation></ref><ref id="B67"><mixed-citation xmlns:xlink="http://www.w3.org/1999/xlink" xlink:type="simple"><person-group><name name-style="western"><surname>Owen</surname><given-names>R</given-names></name></person-group> (<year>1874</year>) <source>Monograph on the fossil Reptilia of the Mesozoic Formations.</source><publisher-name>Palaeontographical Society</publisher-name>, <publisher-loc>London</publisher-loc>, <lpage>14</lpage> pp.</mixed-citation></ref><ref id="B82"><mixed-citation xmlns:xlink="http://www.w3.org/1999/xlink" xlink:type="simple"><person-group><name name-style="western"><surname>Steel</surname><given-names>L</given-names></name><name name-style="western"><surname>Martill</surname><given-names>DM</given-names></name><name name-style="western"><surname>Unwin</surname><given-names>DM</given-names></name><name name-style="western"><surname>Winch</surname><given-names>JD</given-names></name></person-group> (<year>2005</year>) <article-title>A new pterodactyloid pterosaur from the Wessex Formation (Lower Cretaceous) of the Isle of Wight, England.</article-title><source>Cretaceous Research</source><volume>26</volume>: <fpage>686</fpage>-<lpage>698</lpage>. doi: <ext-link ext-link-type="uri" xlink:href="http://dx.doi.org/10.1016/j.cretres.2005.03.005" xlink:type="simple">10.1016/j.cretres.2005.03.005</ext-link></mixed-citation></ref><ref id="B10"><mixed-citation xmlns:xlink="http://www.w3.org/1999/xlink" xlink:type="simple"><person-group><name name-style="western"><surname>Blackburn</surname><given-names>D</given-names></name></person-group> (<year>2002</year>) <source>Two Early Cretaceous pterosaurs from Africa. Journal of Vertebrate Paleontology 22: 37A.</source></mixed-citation></ref><ref id="B100"><mixed-citation xmlns:xlink="http://www.w3.org/1999/xlink" xlink:type="simple"><person-group><name name-style="western"><surname>Wang</surname><given-names>X</given-names></name><name name-style="western"><surname>Zhou</surname><given-names>Z</given-names></name></person-group> (<year>2003</year>) <article-title>Two new pterodactyloid pterosaurs from the Early Cretaceous Jiufotang Formation of western Liaoning, China.</article-title><source>Vertebrata PalAsiatica</source><volume>41</volume>: <fpage>34</fpage>-<lpage>41</lpage>.</mixed-citation></ref><ref id="B5"><mixed-citation xmlns:xlink="http://www.w3.org/1999/xlink" xlink:type="simple"><person-group><name name-style="western"><surname>Bakhurina</surname><given-names>NN</given-names></name><name name-style="western"><surname>Unwin</surname><given-names>DM</given-names></name></person-group> (<year>1995</year>) <article-title>A survey of pterosaurs from the Jurassic and Cretaceous of the Former Soviet Union and Mongolia.</article-title><source>Historical Biology</source><volume>10</volume>: <fpage>197</fpage>-<lpage>245</lpage>. doi: <ext-link ext-link-type="uri" xlink:href="http://dx.doi.org/10.1080/10292389509380522" xlink:type="simple">10.1080/10292389509380522</ext-link></mixed-citation></ref><ref id="B88"><mixed-citation xmlns:xlink="http://www.w3.org/1999/xlink" xlink:type="simple"><person-group><name name-style="western"><surname>Unwin</surname><given-names>DM</given-names></name><name name-style="western"><surname>Bakhurina</surname><given-names>NN</given-names></name></person-group> (<year>2000</year>) <article-title>Pterosaurs from Russia, Middle Asia and Mongolia.</article-title> In: <person-group><name name-style="western"><surname>Benton</surname><given-names>MJ</given-names></name><name name-style="western"><surname>Shishkin</surname><given-names>MA</given-names></name><name name-style="western"><surname>Unwin</surname><given-names>DM</given-names></name><name name-style="western"><surname>Kurochkin</surname><given-names>EN</given-names></name></person-group> (<role>Eds</role>). <issue-title>, The age of dinosaurs in Russia and Mongolia.</issue-title><source>Cambrigde University Press, Cambridge</source>: <fpage>420</fpage>-<lpage>433</lpage>.</mixed-citation></ref><ref id="B43"><mixed-citation xmlns:xlink="http://www.w3.org/1999/xlink" xlink:type="simple"><person-group><name name-style="western"><surname>Lee</surname><given-names>YN</given-names></name></person-group> (<year>1994</year>) <article-title>The Early Cretaceous pterodactyloid pterosaur <italic>Coloborhynchus</italic> from North America.</article-title><source>Palaeontology</source><volume>37</volume>: <fpage>755</fpage>-<lpage>763</lpage>.</mixed-citation></ref><ref id="B49"><mixed-citation xmlns:xlink="http://www.w3.org/1999/xlink" xlink:type="simple"><person-group><name name-style="western"><surname>Mader</surname><given-names>BJ</given-names></name><name name-style="western"><surname>Kellner</surname><given-names>AWA</given-names></name></person-group> (<year>1999</year>) <article-title>A new anhanguerid pterosaur from the Cretaceous of Morocco.</article-title><source>Boletim do Museu Nacional, Nova Série Geologia</source><volume>45</volume>: <fpage>1</fpage>-<lpage>11</lpage>.</mixed-citation></ref></ref-list></tp:taxon-treatment>
