# Supplementary material for: Taxonomic review of the Ornithocheirus complex (Pterosauria) from the Cretaceous of England
Source: Zookeys. 2013 Jun 12;(308):1–112. doi: 10.3897/zookeys.308.5559 (PMC3689139; doi:10.3897/zookeys.308.5559)
Supplement: XML Treatment for Coloborhynchus clavirostris [file zookeys.308.5559-treatment12.xml]

<!DOCTYPE tp:taxon-treatment
  PUBLIC "-//TaxonX//DTD Taxonomic Treatment Publishing DTD v0 20100105//EN" "tax-treatment-NSO.dtd">
<tp:taxon-treatment xmlns:tp="http://www.plazi.org/taxpub"><tp:treatment-meta><mixed-citation publication-type="journal"><person-group><name><surname>Rodrigues</surname><given-names>Taissa</given-names></name><name><surname>Kellner</surname><given-names>Alexander Wilhelm Armin</given-names></name></person-group><article-title>Taxonomic review of the
                    <italic>Ornithocheirus</italic> complex (Pterosauria) from the Cretaceous of England</article-title><source>Zookeys</source><day>12</day><month>6</month><year>2013</year><volume>2013</volume><issue>308</issue><fpage>1</fpage><lpage>112</lpage><pub-id pub-id-type="doi">10.3897/zookeys.308.5559</pub-id></mixed-citation></tp:treatment-meta><tp:nomenclature><tp:taxon-name>
                            <tp:taxon-name-part taxon-name-part-type="genus">Coloborhynchus</tp:taxon-name-part>
                            <tp:taxon-name-part taxon-name-part-type="species">clavirostris</tp:taxon-name-part>
                            <object-id xmlns:xlink="http://www.w3.org/1999/xlink" xlink:type="simple">http://species-id.net/wiki/Coloborhynchus_clavirostris</object-id>
                        </tp:taxon-name><tp:taxon-authority>Owen, 1874</tp:taxon-authority><xref ref-type="fig" rid="F7">Fig. 7</xref><tp:nomenclature-citation-list><tp:nomenclature-citation><tp:taxon-name>Coloborhynchus clavirostris</tp:taxon-name><comment> Owen: <xref ref-type="bibr" rid="B67">Owen 1874</xref>: p. 6, pl. I, fig. 1–4</comment></tp:nomenclature-citation><tp:nomenclature-citation><tp:taxon-name>Criorhynchus simus</tp:taxon-name><comment> (Owen): <xref ref-type="bibr" rid="B26">Hooley 1914</xref>: p. 537</comment></tp:nomenclature-citation><tp:nomenclature-citation><tp:taxon-name>Criorhynchus clavirostris</tp:taxon-name><comment> (Owen): <xref ref-type="bibr" rid="B2">Arthaber 1922</xref>: p. 18, fig. 7c</comment></tp:nomenclature-citation><tp:nomenclature-citation><tp:taxon-name>Criorhynchus simus</tp:taxon-name><comment> (Owen): <xref ref-type="bibr" rid="B42">Kuhn 1967</xref>: 38</comment></tp:nomenclature-citation><tp:nomenclature-citation><tp:taxon-name>Criorhynchus simus</tp:taxon-name><comment> (Owen): <xref ref-type="bibr" rid="B101">Wellnhofer 1978</xref>: p. 60</comment></tp:nomenclature-citation><tp:nomenclature-citation><tp:taxon-name>Coloborhynchus clavirostris</tp:taxon-name><comment> Owen: <xref ref-type="bibr" rid="B43">Lee 1994</xref>: p. 756, fig. 4</comment></tp:nomenclature-citation><tp:nomenclature-citation><tp:taxon-name>Coloborhynchus clavirostris</tp:taxon-name><comment> Owen: <xref ref-type="bibr" rid="B85">Unwin 2001</xref>: p. 206</comment></tp:nomenclature-citation><tp:nomenclature-citation><tp:taxon-name>Coloborhynchus clavirostris</tp:taxon-name><comment> Owen: <xref ref-type="bibr" rid="B92">Veldmeijer 2003</xref>: 42</comment></tp:nomenclature-citation><tp:nomenclature-citation><tp:taxon-name>Coloborhynchus clavirostris</tp:taxon-name><comment> Owen: <xref ref-type="bibr" rid="B73">Rodrigues and Kellner 2008</xref>: p. 220, fig. 1.1, 2.1, 3.1</comment></tp:nomenclature-citation><tp:nomenclature-citation><tp:taxon-name>Coloborhynchus clavirostris</tp:taxon-name><comment> Owen: <xref ref-type="bibr" rid="B54">Martill, Sweetman and Witton 2011</xref>: p. 380, fig. 25.8</comment></tp:nomenclature-citation></tp:nomenclature-citation-list></tp:nomenclature><tp:treatment-sec sec-type="Holotype"><title>Holotype.</title><p>NHMUK PV R 1822, anterior portion of the rostrum (<xref ref-type="fig" rid="F7">Fig. 7A–D</xref>).</p></tp:treatment-sec><tp:treatment-sec sec-type="Type locality"><title>Type locality.</title><p>St.–Leonards–on–Sea, East Sussex, England.</p></tp:treatment-sec><tp:treatment-sec sec-type="Type horizon"><title>Type horizon.</title><p>Hastings Group (late Berriasian / Valanginian).</p></tp:treatment-sec><tp:treatment-sec sec-type="Diagnosis"><title>Diagnosis.</title><p>Anhanguerid pterosaur with the following combination of characters that distinguishes it from other members of the clade (autapomorphies are marked with an asterisk): oval depression beneath the first pair of alveoli*; second, third and fourth pairs of alveoli located laterally*; fifth and sixth pairs of alveoli located more medially than the preceding alveoli on the base of the palatal ridge*; anterior part of the palatal ridge bordered by two shallow longitudinally elongated depressions* (from <xref ref-type="bibr" rid="B73">Rodrigues and Kellner 2008</xref>).</p></tp:treatment-sec><tp:treatment-sec sec-type="Description"><title>Description.</title><p>The holotype of <!--PageBreak--><!--PageBreak--><italic><tp:taxon-name>Coloborhynchus clavirostris</tp:taxon-name></italic> (NHMUK PV R 1822) is a fragment of the premaxillae and maxillae, and has previously been described in detail (<xref ref-type="bibr" rid="B67">Owen 1874</xref>; <xref ref-type="bibr" rid="B92">Veldmeijer 2003</xref>; <xref ref-type="bibr" rid="B73">Rodrigues and Kellner 2008</xref>). It has a flattened anterior margin, where the first pair of tooth sockets is located. The second, third and fourth pairs of alveoli face laterally, and the fifth and sixth pairs are situated closer to the midline. <italic><tp:taxon-name>Coloborhynchus clavirostris</tp:taxon-name></italic> also has an anterior expansion and a strong palatal ridge in addition a robust premaxillary crest, which begins at the tip of the rostrum.</p></tp:treatment-sec><tp:treatment-sec sec-type="Remarks"><title>Remarks.</title><p><xref ref-type="bibr" rid="B73">Rodrigues and Kellner (2008)</xref> reviewed the taxonomic history of the genus <italic><tp:taxon-name>Coloborhynchus</tp:taxon-name></italic> and the species <italic><tp:taxon-name>Coloborhynchus clavirostris</tp:taxon-name></italic>, and thus only the main points are repeated here. The genus and species were erected by <xref ref-type="bibr" rid="B67">Owen (1874)</xref>. Later authors such as <xref ref-type="bibr" rid="B26">Hooley (1914)</xref>, <xref ref-type="bibr" rid="B42">Kuhn (1967)</xref> and <xref ref-type="bibr" rid="B101">Wellnhofer (1978)</xref> regarded it synonymous with <italic><tp:taxon-name>Ornithocheirus simus</tp:taxon-name></italic> [=<italic><tp:taxon-name>Criorhynchus simus</tp:taxon-name></italic>]. <xref ref-type="bibr" rid="B43">Lee (1994)</xref> revalidated <italic><tp:taxon-name>Coloborhynchus</tp:taxon-name></italic>, and <xref ref-type="bibr" rid="B85">Unwin (2001)</xref> not only considered it a valid genus, but also referred additional species to the genus. <xref ref-type="bibr" rid="B73">Rodrigues and Kellner (2008)</xref>, noting several unique characters of <italic><tp:taxon-name>Coloborhynchus clavirostris</tp:taxon-name></italic>, restricted the genus to the type species. This view is followed here.</p><fig id="F7" position="float" orientation="portrait"><label>Figure 7.</label><caption><p><italic><tp:taxon-name>Coloborhynchus clavirostris</tp:taxon-name></italic>. Holotype, NHMUK PV R 1822 (late Berriasian / Valanginian, Hastings Group), anterior part of the rostrum <bold>A</bold> anterior view <bold>B</bold> respective line drawing <bold>C</bold> left lateral view <bold>D</bold> respective line drawing. Abbreviations: <bold>dep</bold> – depression, <bold>m</bold> – maxillae, <bold>pm</bold> – premaxillae, <bold>pmcr</bold> – premaxillaery crest, <bold>prid</bold> – palatal ridge. Arrows and numbers indicate alveoli or teeth and their respective position. Scale bar = 10 mm. Photos courtesy of The Natural History Museum.</p></caption><graphic xmlns:xlink="http://www.w3.org/1999/xlink" xlink:href="ZooKeys-308-001-g007.jpg" position="float" orientation="portrait" xlink:type="simple"/></fig></tp:treatment-sec><ref-list><ref id="B67"><mixed-citation xmlns:xlink="http://www.w3.org/1999/xlink" xlink:type="simple"><person-group><name name-style="western"><surname>Owen</surname><given-names>R</given-names></name></person-group> (<year>1874</year>) <source>Monograph on the fossil Reptilia of the Mesozoic Formations.</source><publisher-name>Palaeontographical Society</publisher-name>, <publisher-loc>London</publisher-loc>, <lpage>14</lpage> pp.</mixed-citation></ref><ref id="B26"><mixed-citation xmlns:xlink="http://www.w3.org/1999/xlink" xlink:type="simple"><person-group><name name-style="western"><surname>Hooley</surname><given-names>RW</given-names></name></person-group> (<year>1914</year>) <article-title>On the ornithosaurian genus <italic>Ornithocheirus</italic>, with a review of the specimens from the Cambridge Greensand in the Sedgwick Museum, Cambridge.</article-title><source>Annals and Magazine of Natural History</source><volume>78</volume>: <fpage>529</fpage>-<lpage>557</lpage>. doi: <ext-link ext-link-type="uri" xlink:href="http://dx.doi.org/10.1080/00222931408693521" xlink:type="simple">10.1080/00222931408693521</ext-link></mixed-citation></ref><ref id="B2"><mixed-citation xmlns:xlink="http://www.w3.org/1999/xlink" xlink:type="simple"><person-group><name name-style="western"><surname>Arthaber</surname><given-names>G</given-names></name></person-group> (<year>1922</year>) <article-title>Über Entwicklung, Ausbildung und Austerben der Flugsaurier.</article-title><source>Palaeontologische Zeitschrift</source><volume>4</volume>: <fpage>1</fpage>-<lpage>47</lpage>.</mixed-citation></ref><ref id="B42"><mixed-citation xmlns:xlink="http://www.w3.org/1999/xlink" xlink:type="simple"><person-group><name name-style="western"><surname>Kuhn</surname><given-names>O</given-names></name></person-group> (<year>1967</year>) <source>Die fossile Wirbeltierklasse Pterosauria.</source><publisher-name>Verlag Oeben</publisher-name>, <publisher-loc>Krailling bei München</publisher-loc>, <lpage>52</lpage> pp.</mixed-citation></ref><ref id="B101"><mixed-citation xmlns:xlink="http://www.w3.org/1999/xlink" xlink:type="simple"><person-group><name name-style="western"><surname>Wellnhofer</surname><given-names>P</given-names></name></person-group> (<year>1978</year>) <source>Pterosauria. Handbuch der Paläoherpetologie, Teil 19.</source><publisher-name>Gustav Fischer Verlag</publisher-name>, <publisher-loc>Stuttgart and New York</publisher-loc>, <lpage>82</lpage> pp.</mixed-citation></ref><ref id="B43"><mixed-citation xmlns:xlink="http://www.w3.org/1999/xlink" xlink:type="simple"><person-group><name name-style="western"><surname>Lee</surname><given-names>YN</given-names></name></person-group> (<year>1994</year>) <article-title>The Early Cretaceous pterodactyloid pterosaur <italic>Coloborhynchus</italic> from North America.</article-title><source>Palaeontology</source><volume>37</volume>: <fpage>755</fpage>-<lpage>763</lpage>.</mixed-citation></ref><ref id="B85"><mixed-citation xmlns:xlink="http://www.w3.org/1999/xlink" xlink:type="simple"><person-group><name name-style="western"><surname>Unwin</surname><given-names>DM</given-names></name></person-group> (<year>2001</year>) <article-title>An overview of the pterosaur assemblage from the Cambridge Greensand (Cretaceous) of Eastern England.</article-title><source>Mitteilungen aus dem Museum für Naturkunde in Berlin, Geowissenschaftliche Reihe</source><volume>4</volume>: <fpage>189</fpage>-<lpage>221</lpage>. doi: <ext-link ext-link-type="uri" xlink:href="http://dx.doi.org/10.1002/mmng.20010040112" xlink:type="simple">10.1002/mmng.20010040112</ext-link></mixed-citation></ref><ref id="B92"><mixed-citation xmlns:xlink="http://www.w3.org/1999/xlink" xlink:type="simple"><person-group><name name-style="western"><surname>Veldmeijer</surname><given-names>AJ</given-names></name></person-group> (<year>2003</year>) <article-title>Preliminary description of a skull and wing of a Brazilian Cretaceous (Santana Formation; Aptian-Albian) pterosaur (Pterodactyloidea) in the collection of the AMNH.</article-title><source>PalArch’s Journal of Vertebrate Palaeontology</source><volume>0</volume>: <fpage>1</fpage>-<lpage>14</lpage>.</mixed-citation></ref><ref id="B73"><mixed-citation xmlns:xlink="http://www.w3.org/1999/xlink" xlink:type="simple"><person-group><name name-style="western"><surname>Rodrigues</surname><given-names>T</given-names></name><name name-style="western"><surname>Kellner</surname><given-names>AWA</given-names></name></person-group> (<year>2008</year>) <article-title>Review of the pterodactyloid pterosaur <italic>Coloborhynchus</italic>.</article-title><source>Zitteliana B</source><volume>28</volume>: <fpage>219</fpage>-<lpage>228</lpage>.</mixed-citation></ref><ref id="B54"><mixed-citation xmlns:xlink="http://www.w3.org/1999/xlink" xlink:type="simple"><person-group><name name-style="western"><surname>Martill</surname><given-names>DM</given-names></name><name name-style="western"><surname>Sweetman</surname><given-names>SC</given-names></name><name name-style="western"><surname>Witton</surname><given-names>MP</given-names></name></person-group> (<year>2011</year>) <article-title>Pterosaurs.</article-title> In: <person-group><name name-style="western"><surname>Batten</surname><given-names>DJ</given-names></name></person-group> (<role>Ed</role>). <issue-title>English Wealden fossils.</issue-title><source>The Palaeontological Association, London</source>: <fpage>370</fpage>-<lpage>390</lpage>.</mixed-citation></ref></ref-list></tp:taxon-treatment>
