# Supplementary material for: Taxonomic review of the Ornithocheirus complex (Pterosauria) from the Cretaceous of England
Source: Zookeys. 2013 Jun 12;(308):1–112. doi: 10.3897/zookeys.308.5559 (PMC3689139; doi:10.3897/zookeys.308.5559)
Supplement: XML Treatment for ‘Ornithocheirus’ capito [file zookeys.308.5559-treatment13.xml]

<!DOCTYPE tp:taxon-treatment
  PUBLIC "-//TaxonX//DTD Taxonomic Treatment Publishing DTD v0 20100105//EN" "tax-treatment-NSO.dtd">
<tp:taxon-treatment xmlns:tp="http://www.plazi.org/taxpub"><tp:treatment-meta><mixed-citation publication-type="journal"><person-group><name><surname>Rodrigues</surname><given-names>Taissa</given-names></name><name><surname>Kellner</surname><given-names>Alexander Wilhelm Armin</given-names></name></person-group><article-title>Taxonomic review of the
                    <italic>Ornithocheirus</italic> complex (Pterosauria) from the Cretaceous of England</article-title><source>Zookeys</source><day>12</day><month>6</month><year>2013</year><volume>2013</volume><issue>308</issue><fpage>1</fpage><lpage>112</lpage><pub-id pub-id-type="doi">10.3897/zookeys.308.5559</pub-id></mixed-citation></tp:treatment-meta><tp:nomenclature><tp:taxon-name>
                            ‘<tp:taxon-name-part taxon-name-part-type="genus">Ornithocheirus</tp:taxon-name-part>’
                            <tp:taxon-name-part taxon-name-part-type="species">capito</tp:taxon-name-part>
                        </tp:taxon-name><tp:taxon-authority>Seeley, 1870</tp:taxon-authority><xref ref-type="fig" rid="F8">Fig. 8</xref><tp:nomenclature-citation-list><tp:nomenclature-citation><tp:taxon-name>“Ptenodactylus” capito</tp:taxon-name><comment> Seeley: <xref ref-type="bibr" rid="B77">Seeley 1869</xref>: p. xvi [disclaimed]</comment></tp:nomenclature-citation><tp:nomenclature-citation><tp:taxon-name>Ornithocheirus capito</tp:taxon-name><comment> Seeley: <xref ref-type="bibr" rid="B78">Seeley 1870</xref>: p. 126</comment></tp:nomenclature-citation><tp:nomenclature-citation><tp:taxon-name>Criorhynchus capito</tp:taxon-name><comment> (Seeley): <xref ref-type="bibr" rid="B26">Hooley 1914</xref>: p. 536</comment></tp:nomenclature-citation><tp:nomenclature-citation><tp:taxon-name>Criorhynchidae</tp:taxon-name><comment><italic>incertae sedis</italic>: <xref ref-type="bibr" rid="B101">Wellnhofer 1978</xref>: 60</comment></tp:nomenclature-citation><tp:nomenclature-citation><tp:taxon-name>Coloborhynchus capito</tp:taxon-name><comment> (Seeley): <xref ref-type="bibr" rid="B85">Unwin 2001</xref>: p. 206, table 1</comment></tp:nomenclature-citation><tp:nomenclature-citation><tp:taxon-name>Ornithocheirus</tp:taxon-name><comment>” <italic>capito</italic> Seeley: <xref ref-type="bibr" rid="B73">Rodrigues and Kellner 2008</xref>: p. 226, fig. 4.1, 4.3 “</comment></tp:nomenclature-citation><tp:nomenclature-citation><tp:taxon-name>Ornithocheirus reedi</tp:taxon-name><comment> Seeley: <xref ref-type="bibr" rid="B78">Seeley 1870</xref>: p. 126</comment></tp:nomenclature-citation><tp:nomenclature-citation><tp:taxon-name>Ornithocheirus reedii [sic]</tp:taxon-name><comment> Seeley: <xref ref-type="bibr" rid="B80">Seeley 1881</xref>: p. 13, pl. I, fig. 3</comment></tp:nomenclature-citation><tp:nomenclature-citation><tp:taxon-name>Criorhynchus reedi</tp:taxon-name><comment> (Seeley): <xref ref-type="bibr" rid="B26">Hooley 1914</xref>: p. 538</comment></tp:nomenclature-citation><tp:nomenclature-citation><tp:taxon-name>Criorhynchus reedii [sic]</tp:taxon-name><comment> (Seeley): <xref ref-type="bibr" rid="B2">Arthaber 1922</xref>: p. 18</comment></tp:nomenclature-citation><tp:nomenclature-citation><tp:taxon-name>Criorhynchidae</tp:taxon-name><comment><italic>incertae sedis</italic><xref ref-type="bibr" rid="B101">Wellnhofer 1978</xref>: 60</comment></tp:nomenclature-citation><tp:nomenclature-citation><tp:taxon-name>Coloborhynchus capito</tp:taxon-name><comment> (Seeley): <xref ref-type="bibr" rid="B85">Unwin 2001</xref>: fig. 6C, 8, table 1 [synonymy]</comment></tp:nomenclature-citation></tp:nomenclature-citation-list></tp:nomenclature><tp:treatment-sec sec-type="Holotype"><title>Holotype.</title><p>CAMSM B 54625, anterior portion of the rostrum (<xref ref-type="fig" rid="F8">Fig. 8A–F</xref>).</p></tp:treatment-sec><tp:treatment-sec sec-type="Type locality"><title>Type locality.</title><p>Chesterton, Cambridgeshire, England.</p></tp:treatment-sec><tp:treatment-sec sec-type="Type horizon"><title>Type horizon.</title><p>Cambridge Greensand (Cenomanian; fossils Albian in age).</p></tp:treatment-sec><tp:treatment-sec sec-type="Referred specimen"><title>Referred specimen.</title><p>Holotype of <italic><tp:taxon-name>Ornithocheirus reedi</tp:taxon-name></italic> Seeley, 1870 (<xref ref-type="fig" rid="F8">Fig. 8G–J</xref>) (from the Cambridge Greensand; current whereabouts unkown).</p></tp:treatment-sec><tp:treatment-sec sec-type="Diagnosis"><title>Diagnosis.</title><p>Anhanguerid pterosaur with the following combination of characters that distinguishes it from other members of the clade: anteriorly located and tall premaxillary crest; anterior margin of the premaxillary crest concave in lateral view; first pair of upper teeth positioned on the anterior margin of the rostrum.</p></tp:treatment-sec><tp:treatment-sec sec-type="Description"><title>Description.</title><!--PageBreak--><!--PageBreak--><p><italic><tp:taxon-name>‘Ornithocheirus’ capito</tp:taxon-name></italic> is known from a fragmentary holotype, which has a tall, anteriorly located premaxillary crest with a concave anterior margin. Due to its fragmentary state, the presence of an anterior expansion cannot be confirmed but is suggested by the structure of the preserved right side of the specimen. These features allow its placement in <tp:taxon-name>Anhangueridae</tp:taxon-name>.</p><p>A second specimen referable to this species is the holotype of <italic><tp:taxon-name>Ornithocheirus reedi</tp:taxon-name></italic>. It has a median groove that extends along the height of the crest; such groove is usually considered a sign of abrasion among Cambridge Greensand pterosaurs, but <xref ref-type="bibr" rid="B80">Seeley (1881)</xref> affirmed that the bone surface is rather smooth, and abrasion is unlikely. Furthermore, a groove in the midline of the crest is present in the holotype of <italic><tp:taxon-name>Uktenadactylus wadleighi</tp:taxon-name></italic> (SMU 73058) from the Albian Paw Paw Formation of the USA (<xref ref-type="bibr" rid="B43">Lee 1994</xref>; <xref ref-type="bibr" rid="B73">Rodrigues and Kellner 2008</xref>), which also has a concave anterior margin of the crest. However, <italic><tp:taxon-name>‘Ornithocheirus’ capito</tp:taxon-name></italic> differs from SMU 73058 in the height of the crest, which is much higher just behind the second pair of alveoli.</p><p><italic><tp:taxon-name>‘Ornithocheirus’ capito</tp:taxon-name></italic> differs from <italic><tp:taxon-name>Coloborhynchus clavirostris</tp:taxon-name></italic> (from a distinct, older deposit, the late Berriasian–Valanginian Hastings Group of the Wealden Supergroup) in the absence of a flat anterior margin of the rostrum. <xref ref-type="bibr" rid="B73">Rodrigues and Kellner (2008)</xref> listed four autapomorphies for <italic><tp:taxon-name>Coloborhynchus clavirostris</tp:taxon-name></italic>, none of which is present in <italic><tp:taxon-name>‘Ornithocheirus’ capito</tp:taxon-name></italic>. It also can be distinguished from <italic><tp:taxon-name>Uktenadactylus wadleighi</tp:taxon-name></italic> in the absence of an oval depression above the first pair of teeth (<xref ref-type="bibr" rid="B43">Lee 1994</xref>; <xref ref-type="bibr" rid="B73">Rodrigues and Kellner 2008</xref>).</p><p><italic><tp:taxon-name>‘Ornithocheirus’ capito</tp:taxon-name></italic> can also be distinguished from <italic><tp:taxon-name>Ornithocheirus simus</tp:taxon-name></italic>, and from <italic><tp:taxon-name>Ornithocheirus</tp:taxon-name></italic>, by presence of the first pair of teeth in the anterior margin of the premaxillae. In <italic><tp:taxon-name>Ornithocheirus simus</tp:taxon-name></italic>, the first pair of alveoli is directed ventrally and not located at the tip of the snout. The combination of features seen in <italic><tp:taxon-name>‘Ornithocheirus’ capito</tp:taxon-name></italic> is also absent in <italic><tp:taxon-name>Lonchodraco</tp:taxon-name></italic>, <italic><tp:taxon-name>Cimoliopterus</tp:taxon-name></italic>, <italic><tp:taxon-name>Camposipterus</tp:taxon-name></italic> (see below), or any other known pterosaur, and is diagnostic for the present species even though this species has no autapomorphies.</p></tp:treatment-sec><tp:treatment-sec sec-type="Remarks"><title>Remarks.</title><p><xref ref-type="bibr" rid="B85">Unwin (2001)</xref> synonymized <italic><tp:taxon-name>‘Ornithocheirus’ reedi</tp:taxon-name></italic> with <italic><tp:taxon-name>‘Ornithocheirus’ capito</tp:taxon-name></italic> (as <italic><tp:taxon-name>Coloborhynchus capito</tp:taxon-name></italic>). <italic><tp:taxon-name>‘Ornithocheirus’ reedi</tp:taxon-name></italic>, described by <xref ref-type="bibr" rid="B78">Seeley (1870)</xref>,was referred by <xref ref-type="bibr" rid="B26">Hooley (1914)</xref> and provisionally by <xref ref-type="bibr" rid="B101">Wellnhofer (1978)</xref> to <italic><tp:taxon-name>Criorhynchus reedi</tp:taxon-name></italic>, and its name was misspelled <italic>reedii</italic> by <xref ref-type="bibr" rid="B80">Seeley (1881)</xref> and <italic>readi</italic> by <xref ref-type="bibr" rid="B6">Barrett et al. (2008)</xref>. Its holotype, illustrated by <xref ref-type="bibr" rid="B80">Seeley (1881</xref>: pl. I, figs 3a–3b; here as <xref ref-type="fig" rid="F8">Fig. 8E–H</xref>), belonged to the collection of W. Reed of York by the time it was described and could not be found in the collections of the Natural History Museum, the Sedgwick Museum of Earth Sciences or the Manchester Museum during visits in October 2009. Therefore, we base our remarks on the descriptions and illustrations provided by <xref ref-type="bibr" rid="B78">Seeley (1870</xref>, <xref ref-type="bibr" rid="B80">1881</xref>).</p><p><xref ref-type="bibr" rid="B78">Seeley (1870)</xref> first described <italic><tp:taxon-name>Ornithocheirus reedi</tp:taxon-name></italic> and interpreted the holotype as an upper jaw. Later <xref ref-type="bibr" rid="B80">Seeley (1881)</xref> redescribed the specimen as a lower jaw, based on the presence of a median groove. Curiously, in the same work, it was illustrated oriented as being a part of a snout. Unfortunately, the specimen was not figured in palatal view, but it is very tall and we here interpret it as the tip of the premaxillae. It bears a median crest with a markedly concave anterior margin. As <italic><tp:taxon-name>‘Ornithocheirus’ capito</tp:taxon-name></italic> and <italic><tp:taxon-name>Ornithocheirus reedi</tp:taxon-name></italic> share this feature (unknown in other Cambridge Greensand species) and come from the same deposit, we agree with <xref ref-type="bibr" rid="B85">Unwin (2001)</xref> that they represent the same taxon. Both were described in the same work (<xref ref-type="bibr" rid="B78">Seeley 1870</xref>). Acting as First Reviewer, <xref ref-type="bibr" rid="B85">Unwin (2001)</xref> gave priority to the former binomen.</p><!--PageBreak--><p>Here, we recognize that <italic><tp:taxon-name>‘Ornithocheirus’ capito</tp:taxon-name></italic> possibly represents a new genus, but we refrain from naming a new one until better material comes to light. Therefore, we refer to it by the name given in its original description, as <italic><tp:taxon-name>‘Ornithocheirus’ capito</tp:taxon-name></italic>.</p><fig id="F8" position="float" orientation="portrait"><label>Figure 8.</label><caption><p><italic><tp:taxon-name>‘Ornithocheirus’ capito</tp:taxon-name></italic>. <bold>A–F</bold> holotype CAMSM B 54625 (Albian, Cambridge Greensand), anterior part of the rostrum <bold>A</bold> right lateral view <bold>B</bold> respective line drawing <bold>C</bold> ventral view <bold>D</bold> respective line drawing <bold>E</bold> anterior view <bold>F</bold> respective line drawing. <bold>G–J</bold> referred specimen, whereabout unknown, holotype of <italic><tp:taxon-name>Ornithocheirus reedi</tp:taxon-name></italic> (Albian, Cambridge Greensand), anterior part of the rostrum <bold>G</bold> anterior view <bold>H</bold> respective line drawing <bold>I</bold> right lateral view <bold>J</bold> respective line drawing. Abbreviations: <bold>dep</bold> – depression, <bold>m</bold> – maxillae, <bold>pm</bold> – premaxillae, <bold>pmcr</bold> – premaxillary crest. Arrows and numbers indicate alveoli or teeth and their respective position. Scale bar = 10 mm. G and I from <xref ref-type="bibr" rid="B80">Seeley 1881</xref>.</p></caption><graphic xmlns:xlink="http://www.w3.org/1999/xlink" xlink:href="ZooKeys-308-001-g008.jpg" position="float" orientation="portrait" xlink:type="simple"/></fig></tp:treatment-sec><ref-list><ref id="B80"><mixed-citation xmlns:xlink="http://www.w3.org/1999/xlink" xlink:type="simple"><person-group><name name-style="western"><surname>Seeley</surname><given-names>HG</given-names></name></person-group> (<year>1881</year>) <article-title>On evidence of two ornithosaurians referable to the genus <italic>Ornithocheirus</italic>, from the Upper Greensand of Cambridge, preserved in the collection of W. Reed, Esq., F.G.S.</article-title><source>Geological Magazine</source><volume>8</volume>: <fpage>13</fpage>-<lpage>20</lpage>. doi: <ext-link ext-link-type="uri" xlink:href="http://dx.doi.org/10.1017/S0016756800113007" xlink:type="simple">10.1017/S0016756800113007</ext-link></mixed-citation></ref><ref id="B77"><mixed-citation xmlns:xlink="http://www.w3.org/1999/xlink" xlink:type="simple"><person-group><name name-style="western"><surname>Seeley</surname><given-names>HG</given-names></name></person-group> (<year>1869</year>) <source>Index to the fossil remains of Aves, Ornithosauria, and Reptilia, from the Secondary System of Strata arranged in the Woodwardian Museum of the University of Cambridge. Deighton, Bell and Co., Cambridge, xxiii + 143 pp.</source></mixed-citation></ref><ref id="B78"><mixed-citation xmlns:xlink="http://www.w3.org/1999/xlink" xlink:type="simple"><person-group><name name-style="western"><surname>Seeley</surname><given-names>HG</given-names></name></person-group> (<year>1870</year>) <source>The Ornithosauria: an elementary study of the bones of pterodactyls, made from fossil remains found in the Cambridge Upper Greensand, and arranged in the Woodwardian Museum of the University of Cambridge. Deighton, Bell, and Co., Cambridge, xii + 135 pp.</source></mixed-citation></ref><ref id="B26"><mixed-citation xmlns:xlink="http://www.w3.org/1999/xlink" xlink:type="simple"><person-group><name name-style="western"><surname>Hooley</surname><given-names>RW</given-names></name></person-group> (<year>1914</year>) <article-title>On the ornithosaurian genus <italic>Ornithocheirus</italic>, with a review of the specimens from the Cambridge Greensand in the Sedgwick Museum, Cambridge.</article-title><source>Annals and Magazine of Natural History</source><volume>78</volume>: <fpage>529</fpage>-<lpage>557</lpage>. doi: <ext-link ext-link-type="uri" xlink:href="http://dx.doi.org/10.1080/00222931408693521" xlink:type="simple">10.1080/00222931408693521</ext-link></mixed-citation></ref><ref id="B101"><mixed-citation xmlns:xlink="http://www.w3.org/1999/xlink" xlink:type="simple"><person-group><name name-style="western"><surname>Wellnhofer</surname><given-names>P</given-names></name></person-group> (<year>1978</year>) <source>Pterosauria. Handbuch der Paläoherpetologie, Teil 19.</source><publisher-name>Gustav Fischer Verlag</publisher-name>, <publisher-loc>Stuttgart and New York</publisher-loc>, <lpage>82</lpage> pp.</mixed-citation></ref><ref id="B85"><mixed-citation xmlns:xlink="http://www.w3.org/1999/xlink" xlink:type="simple"><person-group><name name-style="western"><surname>Unwin</surname><given-names>DM</given-names></name></person-group> (<year>2001</year>) <article-title>An overview of the pterosaur assemblage from the Cambridge Greensand (Cretaceous) of Eastern England.</article-title><source>Mitteilungen aus dem Museum für Naturkunde in Berlin, Geowissenschaftliche Reihe</source><volume>4</volume>: <fpage>189</fpage>-<lpage>221</lpage>. doi: <ext-link ext-link-type="uri" xlink:href="http://dx.doi.org/10.1002/mmng.20010040112" xlink:type="simple">10.1002/mmng.20010040112</ext-link></mixed-citation></ref><ref id="B73"><mixed-citation xmlns:xlink="http://www.w3.org/1999/xlink" xlink:type="simple"><person-group><name name-style="western"><surname>Rodrigues</surname><given-names>T</given-names></name><name name-style="western"><surname>Kellner</surname><given-names>AWA</given-names></name></person-group> (<year>2008</year>) <article-title>Review of the pterodactyloid pterosaur <italic>Coloborhynchus</italic>.</article-title><source>Zitteliana B</source><volume>28</volume>: <fpage>219</fpage>-<lpage>228</lpage>.</mixed-citation></ref><ref id="B2"><mixed-citation xmlns:xlink="http://www.w3.org/1999/xlink" xlink:type="simple"><person-group><name name-style="western"><surname>Arthaber</surname><given-names>G</given-names></name></person-group> (<year>1922</year>) <article-title>Über Entwicklung, Ausbildung und Austerben der Flugsaurier.</article-title><source>Palaeontologische Zeitschrift</source><volume>4</volume>: <fpage>1</fpage>-<lpage>47</lpage>.</mixed-citation></ref><ref id="B43"><mixed-citation xmlns:xlink="http://www.w3.org/1999/xlink" xlink:type="simple"><person-group><name name-style="western"><surname>Lee</surname><given-names>YN</given-names></name></person-group> (<year>1994</year>) <article-title>The Early Cretaceous pterodactyloid pterosaur <italic>Coloborhynchus</italic> from North America.</article-title><source>Palaeontology</source><volume>37</volume>: <fpage>755</fpage>-<lpage>763</lpage>.</mixed-citation></ref><ref id="B6"><mixed-citation xmlns:xlink="http://www.w3.org/1999/xlink" xlink:type="simple"><person-group><name name-style="western"><surname>Barrett</surname><given-names>PM</given-names></name><name name-style="western"><surname>Butler</surname><given-names>RJ</given-names></name><name name-style="western"><surname>Edwards</surname><given-names>NP</given-names></name><name name-style="western"><surname>Milner</surname><given-names>AR</given-names></name></person-group> (<year>2008</year>) <article-title>Pterosaur distribution in time and space: an atlas.</article-title><source>Zitteliana B</source><volume>28</volume>: <fpage>61</fpage>-<lpage>107</lpage>.</mixed-citation></ref></ref-list></tp:taxon-treatment>
