# Supplementary material for: Taxonomic review of the Ornithocheirus complex (Pterosauria) from the Cretaceous of England
Source: Zookeys. 2013 Jun 12;(308):1–112. doi: 10.3897/zookeys.308.5559 (PMC3689139; doi:10.3897/zookeys.308.5559)
Supplement: XML Treatment for Camposipterus nasutus [file zookeys.308.5559-treatment15.xml]

<!DOCTYPE tp:taxon-treatment
  PUBLIC "-//TaxonX//DTD Taxonomic Treatment Publishing DTD v0 20100105//EN" "tax-treatment-NSO.dtd">
<tp:taxon-treatment xmlns:tp="http://www.plazi.org/taxpub"><tp:treatment-meta><mixed-citation publication-type="journal"><person-group><name><surname>Rodrigues</surname><given-names>Taissa</given-names></name><name><surname>Kellner</surname><given-names>Alexander Wilhelm Armin</given-names></name></person-group><article-title>Taxonomic review of the
                    <italic>Ornithocheirus</italic> complex (Pterosauria) from the Cretaceous of England</article-title><source>Zookeys</source><day>12</day><month>6</month><year>2013</year><volume>2013</volume><issue>308</issue><fpage>1</fpage><lpage>112</lpage><pub-id pub-id-type="doi">10.3897/zookeys.308.5559</pub-id></mixed-citation></tp:treatment-meta><tp:nomenclature><tp:taxon-name>
                            <tp:taxon-name-part taxon-name-part-type="genus">Camposipterus</tp:taxon-name-part>
                            <tp:taxon-name-part taxon-name-part-type="species">nasutus</tp:taxon-name-part>
                            <object-id xmlns:xlink="http://www.w3.org/1999/xlink" xlink:type="simple">http://species-id.net/wiki/Camposipterus_nasutus</object-id>
                        </tp:taxon-name><tp:taxon-authority>(Seeley, 1870)</tp:taxon-authority><tp:taxon-status xmlns:xlink="http://www.w3.org/1999/xlink" xlink:type="simple">comb. n.</tp:taxon-status><xref ref-type="fig" rid="F9">Fig. 9</xref><tp:nomenclature-citation-list><tp:nomenclature-citation><tp:taxon-name>“Ptenodactylus” nasutus</tp:taxon-name><comment> Seeley: <xref ref-type="bibr" rid="B77">Seeley 1869</xref>: p. xvi [disclaimed]</comment></tp:nomenclature-citation><tp:nomenclature-citation><tp:taxon-name>Ornithocheirus nasutus</tp:taxon-name><comment> Seeley: <xref ref-type="bibr" rid="B78">Seeley 1870</xref>: p. 120</comment></tp:nomenclature-citation><tp:nomenclature-citation><tp:taxon-name>Ornithocheirus nasutus</tp:taxon-name><comment> Seeley: <xref ref-type="bibr" rid="B26">Hooley 1914</xref>: p. 535</comment></tp:nomenclature-citation><tp:nomenclature-citation><tp:taxon-name>Anhanguera fittoni</tp:taxon-name><comment> (Owen): <xref ref-type="bibr" rid="B85">Unwin 2001</xref>: fig. 10C–E, table 1 [synonymy]</comment></tp:nomenclature-citation></tp:nomenclature-citation-list></tp:nomenclature><tp:treatment-sec sec-type="Holotype"><title>Holotype.</title><p>CAMSM B 54556, anterior portion of the rostrum (<xref ref-type="fig" rid="F9">Fig. 9A–D</xref>).</p></tp:treatment-sec><tp:treatment-sec sec-type="Type locality"><title>Type locality.</title><p>Haslingfield, Cambridgeshire, England.</p></tp:treatment-sec><tp:treatment-sec sec-type="Type horizon"><title>Type horizon.</title><p>Cambridge Greensand (Cenomanian; fossils Albian in age).</p></tp:treatment-sec><tp:treatment-sec sec-type="Diagnosis"><title>Diagnosis.</title><p>Pterodactyloid pterosaur with the following combination of characters that distinguishes it from other members of the clade (autapomorphies are marked with an asterisk): dorsal margin of the rostrum straight to gently concave in lateral view; palatal ridge extends anteriorly until just posterior to the second pair of alveoli; spacing between alveoli irregular, with the anterior alveoli closer and the posterior ones more distant from each <!--PageBreak-->other; density of almost 3 alveoli each 3 cm anteriorly and 2,5 alveoli each 3 cm posteriorly*; tip of the rostrum dorsoventrally flattened, wider than high in anterior view*; second and third alveoli face lateroventrally; anterior portion of the premaxillae slightly expanded.</p></tp:treatment-sec><tp:treatment-sec sec-type="Description"><title>Description.</title><!--PageBreak--><p><italic><tp:taxon-name>Camposipterus nasutus</tp:taxon-name></italic> was originally described by <xref ref-type="bibr" rid="B78">Seeley (1870)</xref> as <italic><tp:taxon-name>Ornithocheirus nasutus</tp:taxon-name></italic>. Seeley noted that it has an expansion at the tip of the rostrum, a palatal ridge extending posteriorly to the level of the second pair of alveoli, the first pair of alveoli facing forward, and a dorsoventrally compression of the tip of the rostrum. It differs from <italic><tp:taxon-name>Cimoliopterus cuvieri</tp:taxon-name></italic>, which possesses a premaxillary crest but no anterior expansion of the rostrum, and which is higher than wide in anterior view, in contrast with the wider than high tip of the rostrum of <italic><tp:taxon-name>Camposipterus nasutus</tp:taxon-name></italic>.</p></tp:treatment-sec><tp:treatment-sec sec-type="Remarks"><title>Remarks.</title><p><xref ref-type="bibr" rid="B85">Unwin (2001)</xref> synonymized the species with <italic><tp:taxon-name>Anhanguera fittoni</tp:taxon-name></italic> [=<italic><tp:taxon-name>Pterodactylus fittoni</tp:taxon-name></italic>, here considered a <italic>nomen dubium</italic>, see below]. We do not agree with this view because the holotype of <italic><tp:taxon-name>Camposipterus nasutus</tp:taxon-name></italic> is dorsoventrally flattened and has an anterior expansion. By contrast, <italic><tp:taxon-name>Pterodactylus fittoni</tp:taxon-name></italic> is known from a fragmentary rostrum that, although incomplete anteriorly, does not share these features. It can also be excluded from <italic><tp:taxon-name>Anhanguera</tp:taxon-name></italic> because it does not have a premaxillary crest; furthermore, no species definitely referable to <italic><tp:taxon-name>Anhanguera</tp:taxon-name></italic> has a dorsoventrally flattened rostrum. It can be expected that the description of new, more complete specimens from the Romualdo Formation of the Santana Group, currently under work by several researchers, will help shed light in its relationships with taxa such as <italic><tp:taxon-name>Brasileodactylus araripensis</tp:taxon-name></italic> Kellner, 1984 (see <xref ref-type="bibr" rid="B31">Kellner 1984</xref>), but so far the dorsoventrally flattened anterior end of the rostrum seems to be diagnostic for <italic><tp:taxon-name>Camposipterus nasutus</tp:taxon-name></italic>.</p><fig id="F9" position="float" orientation="portrait"><label>Figure 9.</label><caption><p><italic><tp:taxon-name>Camposipterus nasutus</tp:taxon-name></italic> comb. n. Holotype CAMSM B 54556 (Albian, Cambridge Greensand), anterior part of the rostrum <bold>A</bold> left lateral view <bold>B</bold> respective line drawing <bold>C</bold> ventral view <bold>D</bold> respective line drawing. Abbreviations: <bold>m</bold> – maxillae, <bold>pm</bold> – premaxillae, <bold>prid</bold> – palatal ridge. Arrows and numbers indicate alveoli or teeth and their respective position. Scale bar = 10 mm.</p></caption><graphic xmlns:xlink="http://www.w3.org/1999/xlink" xlink:href="ZooKeys-308-001-g009.jpg" position="float" orientation="portrait" xlink:type="simple"/></fig></tp:treatment-sec><ref-list><ref id="B77"><mixed-citation xmlns:xlink="http://www.w3.org/1999/xlink" xlink:type="simple"><person-group><name name-style="western"><surname>Seeley</surname><given-names>HG</given-names></name></person-group> (<year>1869</year>) <source>Index to the fossil remains of Aves, Ornithosauria, and Reptilia, from the Secondary System of Strata arranged in the Woodwardian Museum of the University of Cambridge. Deighton, Bell and Co., Cambridge, xxiii + 143 pp.</source></mixed-citation></ref><ref id="B78"><mixed-citation xmlns:xlink="http://www.w3.org/1999/xlink" xlink:type="simple"><person-group><name name-style="western"><surname>Seeley</surname><given-names>HG</given-names></name></person-group> (<year>1870</year>) <source>The Ornithosauria: an elementary study of the bones of pterodactyls, made from fossil remains found in the Cambridge Upper Greensand, and arranged in the Woodwardian Museum of the University of Cambridge. Deighton, Bell, and Co., Cambridge, xii + 135 pp.</source></mixed-citation></ref><ref id="B26"><mixed-citation xmlns:xlink="http://www.w3.org/1999/xlink" xlink:type="simple"><person-group><name name-style="western"><surname>Hooley</surname><given-names>RW</given-names></name></person-group> (<year>1914</year>) <article-title>On the ornithosaurian genus <italic>Ornithocheirus</italic>, with a review of the specimens from the Cambridge Greensand in the Sedgwick Museum, Cambridge.</article-title><source>Annals and Magazine of Natural History</source><volume>78</volume>: <fpage>529</fpage>-<lpage>557</lpage>. doi: <ext-link ext-link-type="uri" xlink:href="http://dx.doi.org/10.1080/00222931408693521" xlink:type="simple">10.1080/00222931408693521</ext-link></mixed-citation></ref><ref id="B85"><mixed-citation xmlns:xlink="http://www.w3.org/1999/xlink" xlink:type="simple"><person-group><name name-style="western"><surname>Unwin</surname><given-names>DM</given-names></name></person-group> (<year>2001</year>) <article-title>An overview of the pterosaur assemblage from the Cambridge Greensand (Cretaceous) of Eastern England.</article-title><source>Mitteilungen aus dem Museum für Naturkunde in Berlin, Geowissenschaftliche Reihe</source><volume>4</volume>: <fpage>189</fpage>-<lpage>221</lpage>. doi: <ext-link ext-link-type="uri" xlink:href="http://dx.doi.org/10.1002/mmng.20010040112" xlink:type="simple">10.1002/mmng.20010040112</ext-link></mixed-citation></ref><ref id="B31"><mixed-citation xmlns:xlink="http://www.w3.org/1999/xlink" xlink:type="simple"><person-group><name name-style="western"><surname>Kellner</surname><given-names>AWA</given-names></name></person-group> (<year>1984</year>) <source>Ocorrência de uma mandíbula de pterosauria (<italic>Brasileodactylus araripensis</italic>, nov. gen.; nov. sp) na Formação Santana, Cretáceo da Chapada do Araripe, Ceará - Brasil. In: Anais do XXXIII Congresso Brasileiro de Geologia, volume II. XXXIII Congresso Brasileiro de Geologia, Rio de Janeiro (Brazil), October 1984. Sociedade Brasileira de Geologia, 578-590.</source></mixed-citation></ref></ref-list></tp:taxon-treatment>
