# Supplementary material for: Taxonomic review of the Ornithocheirus complex (Pterosauria) from the Cretaceous of England
Source: Zookeys. 2013 Jun 12;(308):1–112. doi: 10.3897/zookeys.308.5559 (PMC3689139; doi:10.3897/zookeys.308.5559)
Supplement: XML Treatment for Camposipterus(?) sedgwickii [file zookeys.308.5559-treatment16.xml]

<!DOCTYPE tp:taxon-treatment
  PUBLIC "-//TaxonX//DTD Taxonomic Treatment Publishing DTD v0 20100105//EN" "tax-treatment-NSO.dtd">
<tp:taxon-treatment xmlns:tp="http://www.plazi.org/taxpub"><tp:treatment-meta><mixed-citation publication-type="journal"><person-group><name><surname>Rodrigues</surname><given-names>Taissa</given-names></name><name><surname>Kellner</surname><given-names>Alexander Wilhelm Armin</given-names></name></person-group><article-title>Taxonomic review of the
                    <italic>Ornithocheirus</italic> complex (Pterosauria) from the Cretaceous of England</article-title><source>Zookeys</source><day>12</day><month>6</month><year>2013</year><volume>2013</volume><issue>308</issue><fpage>1</fpage><lpage>112</lpage><pub-id pub-id-type="doi">10.3897/zookeys.308.5559</pub-id></mixed-citation></tp:treatment-meta><tp:nomenclature><tp:taxon-name>
                            <tp:taxon-name-part taxon-name-part-type="genus">Camposipterus</tp:taxon-name-part>(?)
                            <tp:taxon-name-part taxon-name-part-type="species">sedgwickii</tp:taxon-name-part>
                        </tp:taxon-name><tp:taxon-authority>(Owen, 1859)</tp:taxon-authority><tp:taxon-status xmlns:xlink="http://www.w3.org/1999/xlink" xlink:type="simple">comb. n.</tp:taxon-status><xref ref-type="fig" rid="F10">Fig. 10A–D</xref><tp:nomenclature-citation-list><tp:nomenclature-citation><tp:taxon-name>Pterodactylus sedgwickii</tp:taxon-name><comment> Owen: <xref ref-type="bibr" rid="B65">Owen 1859</xref>: p. 2, pl. I, fig. 1</comment></tp:nomenclature-citation><tp:nomenclature-citation><tp:taxon-name>“Ptenodactylus” sedgwicki [sic]</tp:taxon-name><comment> (Owen): <xref ref-type="bibr" rid="B77">Seeley 1869</xref>: p. xvi [disclaimed]</comment></tp:nomenclature-citation><tp:nomenclature-citation><tp:taxon-name>Ornithocheirus sedgwicki [sic]</tp:taxon-name><comment> (Owen): <xref ref-type="bibr" rid="B78">Seeley 1870</xref>: p. 112</comment></tp:nomenclature-citation><tp:nomenclature-citation><tp:taxon-name>Coloborhynchus sedgwickii</tp:taxon-name><comment> (Owen): <xref ref-type="bibr" rid="B67">Owen 1874</xref>: p. 6</comment></tp:nomenclature-citation><tp:nomenclature-citation><tp:taxon-name>Ornithochirus [sic] sedgwicki [sic]</tp:taxon-name><comment> (Owen): <xref ref-type="bibr" rid="B48">Lydekker 1888</xref>: p. 15</comment></tp:nomenclature-citation><tp:nomenclature-citation><tp:taxon-name>Ornithocheirus sedgwicki [sic]</tp:taxon-name><comment> (Owen): <xref ref-type="bibr" rid="B26">Hooley 1914</xref>: p. 535</comment></tp:nomenclature-citation><tp:nomenclature-citation><tp:taxon-name>Ornithocheirus sedgwicki [sic]</tp:taxon-name><comment> (Owen): <xref ref-type="bibr" rid="B2">Arthaber 1922</xref>: p. 17</comment></tp:nomenclature-citation><tp:nomenclature-citation><tp:taxon-name>Ornithocheirus sedgwicki [sic]</tp:taxon-name><comment> (Owen): <xref ref-type="bibr" rid="B101">Wellnhofer 1978</xref>: p. 58, fig. 28</comment></tp:nomenclature-citation><tp:nomenclature-citation><tp:taxon-name>Coloborhynchus sedgwickii</tp:taxon-name><comment> (Owen): <xref ref-type="bibr" rid="B85">Unwin 2001</xref>: p. 194, fig. 9, table 1</comment></tp:nomenclature-citation><tp:nomenclature-citation><tp:taxon-name>“Ornithocheirus” sedgwickii</tp:taxon-name><comment> (Owen): <xref ref-type="bibr" rid="B73">Rodrigues and Kellner 2008</xref>: p. 226, fig. 4.2, 4.4</comment></tp:nomenclature-citation></tp:nomenclature-citation-list></tp:nomenclature><tp:treatment-sec sec-type="Holotype"><title>Holotype.</title><p>CAMSM B54422, anterior part of the rostrum (<xref ref-type="fig" rid="F10">Fig. 10A–D</xref>).</p></tp:treatment-sec><tp:treatment-sec sec-type="Type locality"><title>Type locality.</title><p>Cambridge, Cambridgeshire, England.</p></tp:treatment-sec><tp:treatment-sec sec-type="Type horizon"><title>Type horizon.</title><p>Cambridge Greensand (Cenomanian; fossils Albian in age).</p></tp:treatment-sec><tp:treatment-sec sec-type="Diagnosis"><title>Diagnosis.</title><p>Pterodactyloid pterosaur with the following combination of characters that distinguishes it from other members of the clade (autapomorphies are marked with an asterisk): tall rostrum; anterior expansion of the rostrum ends abruptly behind the third pair of alveoli*; palatal ridge extending posteriorly to the level of the third pair of alveoli; third pair of alveoli much larger than fourth*.</p></tp:treatment-sec><tp:treatment-sec sec-type="Description"><title>Description.</title><p><xref ref-type="bibr" rid="B65">Owen (1859)</xref> described <italic><tp:taxon-name>Pterodactylus sedgwickii</tp:taxon-name></italic> based on an upper jaw, CAMSM B54422. He pointed out the presence of the first pair of alveoli at the anterior margin of the rostrum, facing forward; an anterior expansion of the rostrum, where the large second and third pairs of alveoli are located; alveoli four to six approximately same size; spacing between alveoli smaller than their diameter; and obtuse tip of the rostrum.</p><!--PageBreak--><p>The third alveoli have different sizes on the left and right sides; this could be explained on taphonomic grounds (e.g., <xref ref-type="bibr" rid="B36">Kellner 2010</xref>). On the left side, the bone surrounding the alveolus seems to have been forced outwards, perhaps by phosphate <!--PageBreak-->deposition (<xref ref-type="bibr" rid="B78">Seeley 1870</xref>). On the other hand, the absence of the fifth alveolus on the left side, as noted by <xref ref-type="bibr" rid="B65">Owen (1859)</xref>, is a possibly pathological feature seen in other pterosaurs, such as in the holotype of <italic><tp:taxon-name>Anhanguera robustus</tp:taxon-name></italic> (BSP 1987 I 47) and in a specimen referred to <italic><tp:taxon-name>Anhanguera blittersdorffi</tp:taxon-name></italic> (Pz–DBAV–UERJ 40).</p><p>It is noteworthy that the drawing of CAMSM B54422 was reversed in <xref ref-type="bibr" rid="B65">Owen (1859)</xref> and in <xref ref-type="bibr" rid="B101">Wellnhofer (1978)</xref> and <xref ref-type="bibr" rid="B85">Unwin (2001)</xref>, which present illustrations based on Owen’s. Also, there is a breakage and a discontinuity between the anterior, round part of the rostrum and the more posteriorly located dorsal margin, which is not figured by the aforementioned authors.</p><p><xref ref-type="bibr" rid="B65">Owen (1859)</xref> referred a lower jaw, CAMSM B54421, to the same species, partially based on a similar alveolar density as in the holotype. CAMSM B54421 is very fragmentary and does not have the tip of the mandible preserved. Furthermore, these two specimens do not fit together, with the upper jaw much broader than the lower one. There is no evidence to support placement of CAMSM B54421 in <italic><tp:taxon-name>Camposipterus(?) sedgwickii</tp:taxon-name></italic>, and we here restrict the species to its type material.</p></tp:treatment-sec><tp:treatment-sec sec-type="Remarks"><title>Remarks.</title><p><xref ref-type="bibr" rid="B26">Hooley (1914)</xref> and <xref ref-type="bibr" rid="B101">Wellnhofer (1978)</xref> placed <italic><tp:taxon-name>Camposipterus(?) sedgwickii</tp:taxon-name></italic> in <italic><tp:taxon-name>Ornithocheirus</tp:taxon-name></italic>. It differs from this genus in the absence of a tall rostrum, the first pair of teeth facing ventrally, and other characters (see above). <xref ref-type="bibr" rid="B67">Owen (1874)</xref> and <xref ref-type="bibr" rid="B85">Unwin (2001)</xref> referred it to <italic><tp:taxon-name>Coloborhynchus</tp:taxon-name></italic>. <xref ref-type="bibr" rid="B73">Rodrigues and Kellner (2008)</xref> excluded <italic><tp:taxon-name>Camposipterus(?) sedgwickii</tp:taxon-name></italic> from <italic><tp:taxon-name>Coloborhynchus</tp:taxon-name></italic>, as it differs from <italic><tp:taxon-name>Coloborhynchus clavirostris</tp:taxon-name></italic> in that the anterior end of the rostrum is round rather than flat and the spacing between the first and second pairs of alveoli is larger in <italic><tp:taxon-name>Coloborhynchus clavirostris</tp:taxon-name></italic>. <italic><tp:taxon-name>Camposipterus(?) sedgwickii</tp:taxon-name></italic> shows none of the autapomorphies listed for <italic><tp:taxon-name>Coloborhynchus clavirostris</tp:taxon-name></italic>. Therefore, we tentatively place this species in the genus <italic><tp:taxon-name>Camposipterus</tp:taxon-name></italic>. <italic><tp:taxon-name>Camposipterus nasutus</tp:taxon-name></italic> and <italic><tp:taxon-name>Camposipterus(?) sedgwickii</tp:taxon-name></italic> share the presence of an expansion of the rostrum, absence of a premaxillary crest, and round rostrum in lateral view. They differ in the different height of the tip of the rostrum, which is taller than wide in <italic><tp:taxon-name>Camposipterus(?) sedgwickii</tp:taxon-name></italic>, the extension of the palatal ridge, and the size of the expansion, which is larger in <italic><tp:taxon-name>Camposipterus(?) sedgwickii</tp:taxon-name></italic> than in <italic><tp:taxon-name>Camposipterus nasutus</tp:taxon-name></italic>.</p><fig id="F10" position="float" orientation="portrait"><label>Figure 10.</label><caption><p><bold>A–D</bold> <italic><tp:taxon-name>Camposipterus(?) sedgwickii</tp:taxon-name></italic> comb. n., holotype CAMSM B54422 (Albian, Cambridge Greensand), anterior part of the rostrum. <bold>A</bold> right lateral <bold>B</bold> respective line drawing <bold>C</bold> ventral view <bold>D</bold> respective line drawing. <bold>E–H</bold> <italic><tp:taxon-name>Camposipterus(?) colorhinus</tp:taxon-name></italic> comb. n., syntype CAMSM B54431 (Albian, Cambridge Greensand), anterior part of the rostrum <bold>E</bold> left lateral view <bold>F</bold> respective line drawing <bold>G</bold> ventral view <bold>H</bold> respective line drawing. Abbreviations: <bold>dep</bold> – depression, <bold>m</bold> – maxillae, <bold>pm</bold> – premaxillae, <bold>prid</bold> – palatal ridge. Arrows and numbers indicate alveoli or teeth and their respective position. Scale bar = 10 mm.</p></caption><graphic xmlns:xlink="http://www.w3.org/1999/xlink" xlink:href="ZooKeys-308-001-g010.jpg" position="float" orientation="portrait" xlink:type="simple"/></fig></tp:treatment-sec><ref-list><ref id="B65"><mixed-citation xmlns:xlink="http://www.w3.org/1999/xlink" xlink:type="simple"><person-group><name name-style="western"><surname>Owen</surname><given-names>R</given-names></name></person-group> (<year>1859</year>) <source>Monograph on the fossil Reptilia of the Cretaceous formations.</source><publisher-name>Supplement no. I. Palaeontographical Society</publisher-name>, <publisher-loc>London</publisher-loc>, <lpage>19</lpage> pp.</mixed-citation></ref><ref id="B77"><mixed-citation xmlns:xlink="http://www.w3.org/1999/xlink" xlink:type="simple"><person-group><name name-style="western"><surname>Seeley</surname><given-names>HG</given-names></name></person-group> (<year>1869</year>) <source>Index to the fossil remains of Aves, Ornithosauria, and Reptilia, from the Secondary System of Strata arranged in the Woodwardian Museum of the University of Cambridge. Deighton, Bell and Co., Cambridge, xxiii + 143 pp.</source></mixed-citation></ref><ref id="B78"><mixed-citation xmlns:xlink="http://www.w3.org/1999/xlink" xlink:type="simple"><person-group><name name-style="western"><surname>Seeley</surname><given-names>HG</given-names></name></person-group> (<year>1870</year>) <source>The Ornithosauria: an elementary study of the bones of pterodactyls, made from fossil remains found in the Cambridge Upper Greensand, and arranged in the Woodwardian Museum of the University of Cambridge. Deighton, Bell, and Co., Cambridge, xii + 135 pp.</source></mixed-citation></ref><ref id="B67"><mixed-citation xmlns:xlink="http://www.w3.org/1999/xlink" xlink:type="simple"><person-group><name name-style="western"><surname>Owen</surname><given-names>R</given-names></name></person-group> (<year>1874</year>) <source>Monograph on the fossil Reptilia of the Mesozoic Formations.</source><publisher-name>Palaeontographical Society</publisher-name>, <publisher-loc>London</publisher-loc>, <lpage>14</lpage> pp.</mixed-citation></ref><ref id="B48"><mixed-citation xmlns:xlink="http://www.w3.org/1999/xlink" xlink:type="simple"><person-group><name name-style="western"><surname>Lydekker</surname><given-names>R</given-names></name></person-group> (<year>1888</year>) <source>Catalogue of the Fossil Reptilia and Amphibia in the British Museum (Natural History), Cromwell Road, S.</source><publisher-name>W. Part I. Trustees of the British Museum</publisher-name>, <publisher-loc>London</publisher-loc>, <lpage>309</lpage> pp.</mixed-citation></ref><ref id="B26"><mixed-citation xmlns:xlink="http://www.w3.org/1999/xlink" xlink:type="simple"><person-group><name name-style="western"><surname>Hooley</surname><given-names>RW</given-names></name></person-group> (<year>1914</year>) <article-title>On the ornithosaurian genus <italic>Ornithocheirus</italic>, with a review of the specimens from the Cambridge Greensand in the Sedgwick Museum, Cambridge.</article-title><source>Annals and Magazine of Natural History</source><volume>78</volume>: <fpage>529</fpage>-<lpage>557</lpage>. doi: <ext-link ext-link-type="uri" xlink:href="http://dx.doi.org/10.1080/00222931408693521" xlink:type="simple">10.1080/00222931408693521</ext-link></mixed-citation></ref><ref id="B2"><mixed-citation xmlns:xlink="http://www.w3.org/1999/xlink" xlink:type="simple"><person-group><name name-style="western"><surname>Arthaber</surname><given-names>G</given-names></name></person-group> (<year>1922</year>) <article-title>Über Entwicklung, Ausbildung und Austerben der Flugsaurier.</article-title><source>Palaeontologische Zeitschrift</source><volume>4</volume>: <fpage>1</fpage>-<lpage>47</lpage>.</mixed-citation></ref><ref id="B101"><mixed-citation xmlns:xlink="http://www.w3.org/1999/xlink" xlink:type="simple"><person-group><name name-style="western"><surname>Wellnhofer</surname><given-names>P</given-names></name></person-group> (<year>1978</year>) <source>Pterosauria. Handbuch der Paläoherpetologie, Teil 19.</source><publisher-name>Gustav Fischer Verlag</publisher-name>, <publisher-loc>Stuttgart and New York</publisher-loc>, <lpage>82</lpage> pp.</mixed-citation></ref><ref id="B85"><mixed-citation xmlns:xlink="http://www.w3.org/1999/xlink" xlink:type="simple"><person-group><name name-style="western"><surname>Unwin</surname><given-names>DM</given-names></name></person-group> (<year>2001</year>) <article-title>An overview of the pterosaur assemblage from the Cambridge Greensand (Cretaceous) of Eastern England.</article-title><source>Mitteilungen aus dem Museum für Naturkunde in Berlin, Geowissenschaftliche Reihe</source><volume>4</volume>: <fpage>189</fpage>-<lpage>221</lpage>. doi: <ext-link ext-link-type="uri" xlink:href="http://dx.doi.org/10.1002/mmng.20010040112" xlink:type="simple">10.1002/mmng.20010040112</ext-link></mixed-citation></ref><ref id="B73"><mixed-citation xmlns:xlink="http://www.w3.org/1999/xlink" xlink:type="simple"><person-group><name name-style="western"><surname>Rodrigues</surname><given-names>T</given-names></name><name name-style="western"><surname>Kellner</surname><given-names>AWA</given-names></name></person-group> (<year>2008</year>) <article-title>Review of the pterodactyloid pterosaur <italic>Coloborhynchus</italic>.</article-title><source>Zitteliana B</source><volume>28</volume>: <fpage>219</fpage>-<lpage>228</lpage>.</mixed-citation></ref><ref id="B36"><mixed-citation xmlns:xlink="http://www.w3.org/1999/xlink" xlink:type="simple"><person-group><name name-style="western"><surname>Kellner</surname><given-names>AWA</given-names></name></person-group> (<year>2010</year>) <article-title>Comments on the Pteranodontidae (Pterosauria, Pterodactyloidea) with the description of two new species.</article-title><source>Anais da Academia Brasileira de Ciências</source><volume>82</volume>: <fpage>1063</fpage>-<lpage>1084</lpage>. doi: <ext-link ext-link-type="uri" xlink:href="http://dx.doi.org/10.1590/S0001-37652010000400025" xlink:type="simple">10.1590/S0001-37652010000400025</ext-link></mixed-citation></ref></ref-list></tp:taxon-treatment>
