# Supplementary material for: Taxonomic review of the Ornithocheirus complex (Pterosauria) from the Cretaceous of England
Source: Zookeys. 2013 Jun 12;(308):1–112. doi: 10.3897/zookeys.308.5559 (PMC3689139; doi:10.3897/zookeys.308.5559)
Supplement: XML Treatment for Camposipterus(?) colorhinus [file zookeys.308.5559-treatment17.xml]

<!DOCTYPE tp:taxon-treatment
  PUBLIC "-//TaxonX//DTD Taxonomic Treatment Publishing DTD v0 20100105//EN" "tax-treatment-NSO.dtd">
<tp:taxon-treatment xmlns:tp="http://www.plazi.org/taxpub"><tp:treatment-meta><mixed-citation publication-type="journal"><person-group><name><surname>Rodrigues</surname><given-names>Taissa</given-names></name><name><surname>Kellner</surname><given-names>Alexander Wilhelm Armin</given-names></name></person-group><article-title>Taxonomic review of the
                    <italic>Ornithocheirus</italic> complex (Pterosauria) from the Cretaceous of England</article-title><source>Zookeys</source><day>12</day><month>6</month><year>2013</year><volume>2013</volume><issue>308</issue><fpage>1</fpage><lpage>112</lpage><pub-id pub-id-type="doi">10.3897/zookeys.308.5559</pub-id></mixed-citation></tp:treatment-meta><tp:nomenclature><tp:taxon-name>
                            <tp:taxon-name-part taxon-name-part-type="genus">Camposipterus</tp:taxon-name-part>(?)
                            <tp:taxon-name-part taxon-name-part-type="species">colorhinus</tp:taxon-name-part>
                        </tp:taxon-name><tp:taxon-authority>(Seeley, 1870)</tp:taxon-authority><tp:taxon-status xmlns:xlink="http://www.w3.org/1999/xlink" xlink:type="simple">comb. n.</tp:taxon-status><xref ref-type="fig" rid="F10">Fig. 10E–H</xref><tp:nomenclature-citation-list><tp:nomenclature-citation><tp:taxon-name>“Ptenodactylus” colorhinus</tp:taxon-name><comment> Seeley: <xref ref-type="bibr" rid="B77">Seeley 1869</xref>: p. xvi [disclaimed]</comment></tp:nomenclature-citation><tp:nomenclature-citation><tp:taxon-name>Ornithocheirus colorhinus</tp:taxon-name><comment> Seeley: <xref ref-type="bibr" rid="B78">Seeley 1870</xref>: p. 124</comment></tp:nomenclature-citation><tp:nomenclature-citation><tp:taxon-name>Ornithocheirus colorhinus</tp:taxon-name><comment> Seeley: <xref ref-type="bibr" rid="B26">Hooley 1914</xref>: p. 535</comment></tp:nomenclature-citation><tp:nomenclature-citation><tp:taxon-name>Anhanguera cuvieri</tp:taxon-name><comment> (Bowerbank): <xref ref-type="bibr" rid="B85">Unwin 2001</xref>: fig. 10A, B, table 1</comment></tp:nomenclature-citation></tp:nomenclature-citation-list></tp:nomenclature><tp:treatment-sec sec-type="Syntypes"><title>Syntypes.</title><p>CAMSM B54431 (<xref ref-type="fig" rid="F10">Fig. 10E–H</xref>) and CAMSM B54432, anterior parts of the rostrum.</p></tp:treatment-sec><tp:treatment-sec sec-type="Type locality"><title>Type locality.</title><p>Cambridge, Cambridgeshire, England.</p></tp:treatment-sec><tp:treatment-sec sec-type="Type horizon"><title>Type horizon.</title><p>Cambridge Greensand (Cenomanian; fossils Albian in age).</p><!--PageBreak--></tp:treatment-sec><tp:treatment-sec sec-type="Diagnosis"><title>Diagnosis.</title><p>Pterodactyloid pterosaur with the following combination of characters that distinguishes it from other members of the clade (autapomorphies are marked with an asterisk): developed anterior expansion, lacking a marked constriction; presence of a depression above the first pair of alveoli; anterior depression faces anteroventrally*; second and third alveoli very large in size; fourth pair of alveoli much smaller than the second and third.</p></tp:treatment-sec><tp:treatment-sec sec-type="Description"><title>Description.</title><p>The syntypes, CAMSM B54431 (the more complete one) and CAMSM B54432, both are anterior portions of upper jaws. They are quite incomplete and abraded, but they are identical where comparable and demonstrate that their features are valid morphological characters rather than taphonomic artifacts. <xref ref-type="bibr" rid="B78">Seeley (1870)</xref> pointed out the presence of a slightly convex median part of the palate (seen in CAMSM B54431), an anterior expansion of the rostrum, and the large, round alveoli, the first of which faces anteroventrally. <xref ref-type="bibr" rid="B78">Seeley (1870)</xref> interpreted the presence of a lunate area as attachment for a lip. We verified this observation but question his interpretation, as the tips of the jaws of pterosaurs were covered by a horny beak (<xref ref-type="bibr" rid="B81">Seeley 1901</xref>: fig. 20; <xref ref-type="bibr" rid="B39">Kellner and Tomida 2000</xref>; <xref ref-type="bibr" rid="B21">Frey et al. 2003</xref>; <xref ref-type="bibr" rid="B68">Pinheiro et al. 2011</xref>).</p><p>This lunate area is a depression above the first pair of alveoli; a depression in the same location is also present in <italic><tp:taxon-name>Uktenadactylus wadleighi</tp:taxon-name></italic> but in the latter the anterior margin of the rostrum faces anteriorly (<xref ref-type="bibr" rid="B43">Lee 1994</xref>; <xref ref-type="bibr" rid="B73">Rodrigues and Kellner 2008</xref>), whereas in <italic><tp:taxon-name>Camposipterus(?) colorhinus</tp:taxon-name></italic> this edge faces anteroventrally and, consequently, the orientation of the depression is also different. Furthermore, the first pair of teeth in <italic><tp:taxon-name>Uktenadactylus</tp:taxon-name></italic> is located higher and the anterior expansion is more squarish and not round as in the species under discussion.</p></tp:treatment-sec><tp:treatment-sec sec-type="Remarks"><title>Remarks.</title><p><xref ref-type="bibr" rid="B85">Unwin (2001)</xref> referred to CAMSM B54431 as “a large individual of <italic><tp:taxon-name>Anhanguera cuvieri</tp:taxon-name></italic>” [=<italic><tp:taxon-name>Cimoliopterus cuvieri</tp:taxon-name></italic>]. <italic><tp:taxon-name>Camposipterus(?) colorhinus</tp:taxon-name></italic> can be excluded from <italic><tp:taxon-name>Cimoliopterus cuvieri</tp:taxon-name></italic>, which lacks an anterior expansion of the rostrum or a depression above the first pair of alveoli.</p><p><italic><tp:taxon-name>Camposipterus(?) colorhinus</tp:taxon-name></italic> shares with <italic><tp:taxon-name>Camposipterus nasutus</tp:taxon-name></italic> and <italic><tp:taxon-name>Camposipterus(?) sedgwickii</tp:taxon-name></italic> an anterior expansion of the rostrum and a round profile, and thus is tentatively referred to <italic><tp:taxon-name>Camposipterus</tp:taxon-name></italic>. As the syntypes are incomplete, it is uncertain if this taxon had a crest. It further shares with <italic><tp:taxon-name>Camposipterus(?) sedgwickii</tp:taxon-name></italic> the presence of a tall rostrum and robust anterior alveoli. However, <italic><tp:taxon-name>Camposipterus(?) colorhinus</tp:taxon-name></italic> represents a much larger and more robust pterosaur in comparison with the latter species.</p></tp:treatment-sec><tp:treatment-sec><!--Section generated to contain objects referenced in tp:taxon-treatment.--><fig id="F10" position="float" orientation="portrait"><label>Figure 10.</label><caption><p><bold>A–D</bold> <italic><tp:taxon-name>Camposipterus(?) sedgwickii</tp:taxon-name></italic> comb. n., holotype CAMSM B54422 (Albian, Cambridge Greensand), anterior part of the rostrum. <bold>A</bold> right lateral <bold>B</bold> respective line drawing <bold>C</bold> ventral view <bold>D</bold> respective line drawing. <bold>E–H</bold> <italic><tp:taxon-name>Camposipterus(?) colorhinus</tp:taxon-name></italic> comb. n., syntype CAMSM B54431 (Albian, Cambridge Greensand), anterior part of the rostrum <bold>E</bold> left lateral view <bold>F</bold> respective line drawing <bold>G</bold> ventral view <bold>H</bold> respective line drawing. Abbreviations: <bold>dep</bold> – depression, <bold>m</bold> – maxillae, <bold>pm</bold> – premaxillae, <bold>prid</bold> – palatal ridge. Arrows and numbers indicate alveoli or teeth and their respective position. Scale bar = 10 mm.</p></caption><graphic xmlns:xlink="http://www.w3.org/1999/xlink" xlink:href="ZooKeys-308-001-g010.jpg" position="float" orientation="portrait" xlink:type="simple"/></fig></tp:treatment-sec><ref-list><ref id="B77"><mixed-citation xmlns:xlink="http://www.w3.org/1999/xlink" xlink:type="simple"><person-group><name name-style="western"><surname>Seeley</surname><given-names>HG</given-names></name></person-group> (<year>1869</year>) <source>Index to the fossil remains of Aves, Ornithosauria, and Reptilia, from the Secondary System of Strata arranged in the Woodwardian Museum of the University of Cambridge. Deighton, Bell and Co., Cambridge, xxiii + 143 pp.</source></mixed-citation></ref><ref id="B78"><mixed-citation xmlns:xlink="http://www.w3.org/1999/xlink" xlink:type="simple"><person-group><name name-style="western"><surname>Seeley</surname><given-names>HG</given-names></name></person-group> (<year>1870</year>) <source>The Ornithosauria: an elementary study of the bones of pterodactyls, made from fossil remains found in the Cambridge Upper Greensand, and arranged in the Woodwardian Museum of the University of Cambridge. Deighton, Bell, and Co., Cambridge, xii + 135 pp.</source></mixed-citation></ref><ref id="B26"><mixed-citation xmlns:xlink="http://www.w3.org/1999/xlink" xlink:type="simple"><person-group><name name-style="western"><surname>Hooley</surname><given-names>RW</given-names></name></person-group> (<year>1914</year>) <article-title>On the ornithosaurian genus <italic>Ornithocheirus</italic>, with a review of the specimens from the Cambridge Greensand in the Sedgwick Museum, Cambridge.</article-title><source>Annals and Magazine of Natural History</source><volume>78</volume>: <fpage>529</fpage>-<lpage>557</lpage>. doi: <ext-link ext-link-type="uri" xlink:href="http://dx.doi.org/10.1080/00222931408693521" xlink:type="simple">10.1080/00222931408693521</ext-link></mixed-citation></ref><ref id="B85"><mixed-citation xmlns:xlink="http://www.w3.org/1999/xlink" xlink:type="simple"><person-group><name name-style="western"><surname>Unwin</surname><given-names>DM</given-names></name></person-group> (<year>2001</year>) <article-title>An overview of the pterosaur assemblage from the Cambridge Greensand (Cretaceous) of Eastern England.</article-title><source>Mitteilungen aus dem Museum für Naturkunde in Berlin, Geowissenschaftliche Reihe</source><volume>4</volume>: <fpage>189</fpage>-<lpage>221</lpage>. doi: <ext-link ext-link-type="uri" xlink:href="http://dx.doi.org/10.1002/mmng.20010040112" xlink:type="simple">10.1002/mmng.20010040112</ext-link></mixed-citation></ref><ref id="B81"><mixed-citation xmlns:xlink="http://www.w3.org/1999/xlink" xlink:type="simple"><person-group><name name-style="western"><surname>Seeley</surname><given-names>HG</given-names></name></person-group> (<year>1901</year>) <source>Dragons of the air.</source><publisher-name>An account of extinct flying reptiles. Methuen &amp; Co.</publisher-name>, <publisher-loc>London</publisher-loc>, <lpage>239</lpage> pp.</mixed-citation></ref><ref id="B39"><mixed-citation xmlns:xlink="http://www.w3.org/1999/xlink" xlink:type="simple"><person-group><name name-style="western"><surname>Kellner</surname><given-names>AWA</given-names></name><name name-style="western"><surname>Tomida</surname><given-names>Y</given-names></name></person-group> (<year>2000</year>) <article-title>Description of a new species of Anhangueridae (Pterodactyloidea) with comments on the pterosaur fauna from the Santana Formation (Aptian-Albian), northeastern Brazil.</article-title><source>National Science Museum Monographs</source><volume>17</volume>: <fpage>1</fpage>-<lpage>135</lpage>.</mixed-citation></ref><ref id="B21"><mixed-citation xmlns:xlink="http://www.w3.org/1999/xlink" xlink:type="simple"><person-group><name name-style="western"><surname>Frey</surname><given-names>E</given-names></name><name name-style="western"><surname>Tischlinger</surname><given-names>H</given-names></name><name name-style="western"><surname>Buchy</surname><given-names>M-C</given-names></name><name name-style="western"><surname>Martill</surname><given-names>DM</given-names></name></person-group> (<year>2003</year>) <article-title>New specimens of Pterosauria (Reptilia) with soft parts with implications for pterosaurian anatomy and locomotion.</article-title> In: <person-group><name name-style="western"><surname>Buffetaut</surname><given-names>E</given-names></name><name name-style="western"><surname>Mazin</surname><given-names>JM</given-names></name></person-group> (<role>Eds</role>). <issue-title> Evolution and Palaeobiology of Pterosaurs.</issue-title><source>Geological Society Special Publications</source><volume>217</volume>: <fpage>233</fpage>-<lpage>266</lpage>.</mixed-citation></ref><ref id="B68"><mixed-citation xmlns:xlink="http://www.w3.org/1999/xlink" xlink:type="simple"><person-group><name name-style="western"><surname>Pinheiro</surname><given-names>FL</given-names></name><name name-style="western"><surname>Fortier</surname><given-names>DC</given-names></name><name name-style="western"><surname>Schultz</surname><given-names>CL</given-names></name><name name-style="western"><surname>Andrade</surname><given-names>JAFG</given-names></name><name name-style="western"><surname>Bantim</surname><given-names>RAM</given-names></name></person-group> (<year>2011</year>) <article-title>New information on the pterosaur <italic>Tupandactylus imperator</italic>, with comments on the relationships of Tapejaridae.</article-title><source>Acta Palaeontologica Polonica</source><volume>56</volume>: <fpage>567</fpage>-<lpage>580</lpage>. doi: <ext-link ext-link-type="uri" xlink:href="http://dx.doi.org/10.4202/app.2010.0057" xlink:type="simple">10.4202/app.2010.0057</ext-link></mixed-citation></ref><ref id="B43"><mixed-citation xmlns:xlink="http://www.w3.org/1999/xlink" xlink:type="simple"><person-group><name name-style="western"><surname>Lee</surname><given-names>YN</given-names></name></person-group> (<year>1994</year>) <article-title>The Early Cretaceous pterodactyloid pterosaur <italic>Coloborhynchus</italic> from North America.</article-title><source>Palaeontology</source><volume>37</volume>: <fpage>755</fpage>-<lpage>763</lpage>.</mixed-citation></ref><ref id="B73"><mixed-citation xmlns:xlink="http://www.w3.org/1999/xlink" xlink:type="simple"><person-group><name name-style="western"><surname>Rodrigues</surname><given-names>T</given-names></name><name name-style="western"><surname>Kellner</surname><given-names>AWA</given-names></name></person-group> (<year>2008</year>) <article-title>Review of the pterodactyloid pterosaur <italic>Coloborhynchus</italic>.</article-title><source>Zitteliana B</source><volume>28</volume>: <fpage>219</fpage>-<lpage>228</lpage>.</mixed-citation></ref></ref-list></tp:taxon-treatment>
