# Supplementary material for: Taxonomic review of the Ornithocheirus complex (Pterosauria) from the Cretaceous of England
Source: Zookeys. 2013 Jun 12;(308):1–112. doi: 10.3897/zookeys.308.5559 (PMC3689139; doi:10.3897/zookeys.308.5559)
Supplement: XML Treatment for Cimoliopterus cuvieri [file zookeys.308.5559-treatment19.xml]

<!DOCTYPE tp:taxon-treatment
  PUBLIC "-//TaxonX//DTD Taxonomic Treatment Publishing DTD v0 20100105//EN" "tax-treatment-NSO.dtd">
<tp:taxon-treatment xmlns:tp="http://www.plazi.org/taxpub"><tp:treatment-meta><mixed-citation publication-type="journal"><person-group><name><surname>Rodrigues</surname><given-names>Taissa</given-names></name><name><surname>Kellner</surname><given-names>Alexander Wilhelm Armin</given-names></name></person-group><article-title>Taxonomic review of the
                    <italic>Ornithocheirus</italic> complex (Pterosauria) from the Cretaceous of England</article-title><source>Zookeys</source><day>12</day><month>6</month><year>2013</year><volume>2013</volume><issue>308</issue><fpage>1</fpage><lpage>112</lpage><pub-id pub-id-type="doi">10.3897/zookeys.308.5559</pub-id></mixed-citation></tp:treatment-meta><tp:nomenclature><tp:taxon-name>
                            <tp:taxon-name-part taxon-name-part-type="genus">Cimoliopterus</tp:taxon-name-part>
                            <tp:taxon-name-part taxon-name-part-type="species">cuvieri</tp:taxon-name-part>
                            <object-id xmlns:xlink="http://www.w3.org/1999/xlink" xlink:type="simple">http://species-id.net/wiki/Cimoliopterus_cuvieri</object-id>
                        </tp:taxon-name><tp:taxon-authority>(Bowerbank, 1851)</tp:taxon-authority><tp:taxon-status xmlns:xlink="http://www.w3.org/1999/xlink" xlink:type="simple">comb. n.</tp:taxon-status><xref ref-type="fig" rid="F11">Fig. 11</xref><tp:nomenclature-citation-list><tp:nomenclature-citation><tp:taxon-name>Pterodactylus cuvieri</tp:taxon-name><comment> Bowerbank: <xref ref-type="bibr" rid="B13">Bowerbank 1851</xref>: p. 15, pl.IV</comment></tp:nomenclature-citation><tp:nomenclature-citation><tp:taxon-name>Pterodactylus cuvieri</tp:taxon-name><comment><xref ref-type="bibr" rid="B64">Bowerbank: Owen 1851b</xref>: p. 29</comment></tp:nomenclature-citation><tp:nomenclature-citation><tp:taxon-name>Pterodactylus cuvieri</tp:taxon-name><comment><xref ref-type="bibr" rid="B63">Bowerbank: Owen 1851a</xref>: p. 88, pl. XXVIII, fig. 1–7</comment></tp:nomenclature-citation><tp:nomenclature-citation><tp:taxon-name>“Ptenodactylus” cuvieri</tp:taxon-name><comment> (Bowerbank): <xref ref-type="bibr" rid="B77">Seeley 1869</xref>: p. xvi [disclaimed]</comment></tp:nomenclature-citation><tp:nomenclature-citation><tp:taxon-name>Ornithocheirus cuvieri</tp:taxon-name><comment> (Bowerbank): <xref ref-type="bibr" rid="B78">Seeley 1870</xref>: p. 113</comment></tp:nomenclature-citation><tp:nomenclature-citation><tp:taxon-name>Coloborhynchus cuvieri</tp:taxon-name><comment> (Bowerbank): <xref ref-type="bibr" rid="B67">Owen 1874</xref>: p. 6</comment></tp:nomenclature-citation><tp:nomenclature-citation><tp:taxon-name>Ornithochirus [sic] cuvieri</tp:taxon-name><comment> (Bowerbank): <xref ref-type="bibr" rid="B48">Lydekker 1888</xref>: p. 12</comment></tp:nomenclature-citation><tp:nomenclature-citation><tp:taxon-name>Ornithocheirus cuvieri</tp:taxon-name><comment> (Bowerbank): <xref ref-type="bibr" rid="B26">Hooley 1914</xref>: p. 535</comment></tp:nomenclature-citation><tp:nomenclature-citation><tp:taxon-name>Ornithocheirus cuvieri</tp:taxon-name><comment> (Bowerbank): <xref ref-type="bibr" rid="B2">Arthaber 1922</xref>: p. 16, fig. 6</comment></tp:nomenclature-citation><tp:nomenclature-citation><tp:taxon-name>Ornithocheirus cuvieri</tp:taxon-name><comment> (Bowerbank): <xref ref-type="bibr" rid="B101">Wellnhofer 1978</xref>: p. 56, fig. 28</comment></tp:nomenclature-citation><tp:nomenclature-citation><tp:taxon-name>Anhanguera cuvieri</tp:taxon-name><comment> (Bowerbank): <xref ref-type="bibr" rid="B85">Unwin 2001</xref>: p. 208, table 1</comment></tp:nomenclature-citation></tp:nomenclature-citation-list></tp:nomenclature><tp:treatment-sec sec-type="Holotype"><title>Holotype.</title><p>NHMUK PV 39409, anterior portion of the rostrum (<xref ref-type="fig" rid="F11">Fig. 11A–D</xref>).</p></tp:treatment-sec><tp:treatment-sec sec-type="Type locality"><title>Type locality.</title><p>Burham, Kent, England.</p></tp:treatment-sec><tp:treatment-sec sec-type="Type horizon"><title>Type horizon.</title><p>Chalk Formation (Cenomanian / Turonian).</p></tp:treatment-sec><tp:treatment-sec sec-type="Diagnosis"><title>Diagnosis.</title><p>Pterodactyloid pterosaur with the following combination of characters that distinguishes it from other members of the clade (autapomorphies are marked with an asterisk): premaxillary crest present; premaxillary crest begins posteriorly (at the seventh pair of alveoli) but before the nasoantorbital fenestra*; palatal ridge extending anteriorly up to the third pair of alveoli; second and third alveoli similar in size and larger than the fourth; spacing between alveoli irregular, with the anterior alveoli more closely spaced and the posterior ones more widely separated from each other; almost 3 alveoli per 3 cm of jaw margin anteriorly and 2 alveoli each 3 cm posteriorly*; anterior expansion absent; palate dorsally curved.</p></tp:treatment-sec><tp:treatment-sec sec-type="Description"><title>Description.</title><p><xref ref-type="bibr" rid="B13">Bowerbank (1851)</xref> described <!--PageBreak--><italic><tp:taxon-name>Pterodactylus cuvieri</tp:taxon-name></italic> based on the holotype NHMUK PV 39409, which was recovered from the same pit in Burham as the holotype of <italic><tp:taxon-name>Lonchodraco giganteus</tp:taxon-name></italic>. NHMUK PV 39409 comprises a partial upper jaw. It is narrow in the preserved portion, without an anterior expansion of the rostrum, and presents a premaxillary crest which begins opposite to the seventh pair of alveoli (<xref ref-type="bibr" rid="B13">Bowerbank 1851</xref>). <xref ref-type="bibr" rid="B13">Bowerbank (1851)</xref> pointed out that the first pair of alveoli is located anteriorly, with the teeth projecting somewhat forwards, and that the spacing between the alveoli is about 1.5 times their diameter, the alveoli being irregularly placed and nearly equidistant. However, the spacing varies, with the first three pairs of alveoli more closely spaced.</p><p>NHMUK PV 39409 was originally reported as having a tooth preserved in the first right alveolus. During examination of the holotype in 2007 and 2009, the tooth was no longer preserved with the holotype and could not be found.</p><!--PageBreak--><p><italic><tp:taxon-name>Cimoliopterus cuvieri</tp:taxon-name></italic> differs from <italic><tp:taxon-name>Coloborhynchus clavirostris</tp:taxon-name></italic> in the lack of an anteriorly flat rostrum, premaxillary crest at the tip of the rostrum, anterior expansion, or the other diagnostic characters of that species (<xref ref-type="bibr" rid="B73">Rodrigues and Kellner 2008</xref>). In light of the identification of <italic><tp:taxon-name>Ornithocheirus simus</tp:taxon-name></italic> as type species of <italic><tp:taxon-name>Ornithocheirus</tp:taxon-name></italic>, <italic><tp:taxon-name>Cimoliopterus cuvieri</tp:taxon-name></italic> can be excluded from this genus by the possession of a low rostrum and the first pair of alveoli facing forwards. It can also be excluded from <italic><tp:taxon-name>Anhanguera</tp:taxon-name></italic> because it does not possess an anterior expansion of the rostrum (diagnostic for <tp:taxon-name>Anhangueridae</tp:taxon-name>) nor the fourth and fifth alveoli smaller than the third and sixth (diagnostic for <italic><tp:taxon-name>Anhanguera</tp:taxon-name></italic>). Furthermore, anhanguerids have a premaxillary crest that begins at or near the tip of the rostrum. The more posterior position of the crest in <italic><tp:taxon-name>Cimoliopterus cuvieri</tp:taxon-name></italic> may indicate that these crests evolved separately. <italic><tp:taxon-name>Anhanguera</tp:taxon-name></italic> is so far definitely known only from the Romualdo Formation of Brazil (e.g., <xref ref-type="bibr" rid="B39">Kellner and Tomida 2000</xref>), which is Albian in age (<xref ref-type="bibr" rid="B70">Pons et al. 1990</xref>). A few dozen anhanguerid crania are known, none of which has a posteriorly located premaxillary crest. Therefore, we place <italic><tp:taxon-name>Cimoliopterus cuvieri</tp:taxon-name></italic> in a new, currently monospecific genus.</p><fig id="F11" position="float" orientation="portrait"><label>Figure 11.</label><caption><p><italic><tp:taxon-name>Cimoliopterus cuvieri</tp:taxon-name></italic>. Holotype NHMUK PV 39409 (Cenomanian / Turonian, Chalk Formation), anterior part of the rostrum <bold>A</bold> right lateral view <bold>B</bold> respective line drawing <bold>C</bold> ventral view <bold>D</bold> respective line drawing. Abbreviations: <bold>m</bold> – maxillae, <bold>pm</bold> – premaxillae, <bold>pmcr</bold> – premaxillary crest, <bold>prid</bold> – palatal ridge. Arrows and numbers indicate alveoli or teeth and their respective position. Scale bar = 10 mm. Photos courtesy of The Natural History Museum.</p></caption><graphic xmlns:xlink="http://www.w3.org/1999/xlink" xlink:href="ZooKeys-308-001-g011.jpg" position="float" orientation="portrait" xlink:type="simple"/></fig></tp:treatment-sec><ref-list><ref id="B13"><mixed-citation xmlns:xlink="http://www.w3.org/1999/xlink" xlink:type="simple"><person-group><name name-style="western"><surname>Bowerbank</surname><given-names>JS</given-names></name></person-group> (<year>1851</year>) <article-title>On the pterodactyles of the Chalk Formation.</article-title><source>Proceedings of the Zoological Society of London</source><volume>19</volume>: <fpage>14</fpage>-<lpage>20</lpage>. doi: <ext-link ext-link-type="uri" xlink:href="http://dx.doi.org/10.1111/j.1096-3642.1851.tb01125.x" xlink:type="simple">10.1111/j.1096-3642.1851.tb01125.x</ext-link></mixed-citation></ref><ref id="B64"><mixed-citation xmlns:xlink="http://www.w3.org/1999/xlink" xlink:type="simple"><person-group><name name-style="western"><surname>Owen</surname><given-names>R</given-names></name></person-group> (<year>1851b</year>) <article-title>On a new species of pterodactyle (<italic>Pterodactylus compressirostris</italic>, Owen) from the Chalk; with some remarks on the nomenclature of the previously described species.</article-title><source>Proceedings of the Zoological Society of London</source><volume>19</volume>: <fpage>21</fpage>-<lpage>34</lpage>. doi: <ext-link ext-link-type="uri" xlink:href="http://dx.doi.org/10.1111/j.1096-3642.1851.tb01126.x" xlink:type="simple">10.1111/j.1096-3642.1851.tb01126.x</ext-link></mixed-citation></ref><ref id="B63"><mixed-citation xmlns:xlink="http://www.w3.org/1999/xlink" xlink:type="simple"><person-group><name name-style="western"><surname>Owen</surname><given-names>R</given-names></name></person-group> (<year>1851a</year>) <source>A monograph on the fossil Reptilia of the Cretaceous formations.</source><publisher-name>Palaeontographical Society</publisher-name>, <publisher-loc>London</publisher-loc>, <lpage>118</lpage> pp.</mixed-citation></ref><ref id="B77"><mixed-citation xmlns:xlink="http://www.w3.org/1999/xlink" xlink:type="simple"><person-group><name name-style="western"><surname>Seeley</surname><given-names>HG</given-names></name></person-group> (<year>1869</year>) <source>Index to the fossil remains of Aves, Ornithosauria, and Reptilia, from the Secondary System of Strata arranged in the Woodwardian Museum of the University of Cambridge. Deighton, Bell and Co., Cambridge, xxiii + 143 pp.</source></mixed-citation></ref><ref id="B78"><mixed-citation xmlns:xlink="http://www.w3.org/1999/xlink" xlink:type="simple"><person-group><name name-style="western"><surname>Seeley</surname><given-names>HG</given-names></name></person-group> (<year>1870</year>) <source>The Ornithosauria: an elementary study of the bones of pterodactyls, made from fossil remains found in the Cambridge Upper Greensand, and arranged in the Woodwardian Museum of the University of Cambridge. Deighton, Bell, and Co., Cambridge, xii + 135 pp.</source></mixed-citation></ref><ref id="B67"><mixed-citation xmlns:xlink="http://www.w3.org/1999/xlink" xlink:type="simple"><person-group><name name-style="western"><surname>Owen</surname><given-names>R</given-names></name></person-group> (<year>1874</year>) <source>Monograph on the fossil Reptilia of the Mesozoic Formations.</source><publisher-name>Palaeontographical Society</publisher-name>, <publisher-loc>London</publisher-loc>, <lpage>14</lpage> pp.</mixed-citation></ref><ref id="B48"><mixed-citation xmlns:xlink="http://www.w3.org/1999/xlink" xlink:type="simple"><person-group><name name-style="western"><surname>Lydekker</surname><given-names>R</given-names></name></person-group> (<year>1888</year>) <source>Catalogue of the Fossil Reptilia and Amphibia in the British Museum (Natural History), Cromwell Road, S.</source><publisher-name>W. Part I. Trustees of the British Museum</publisher-name>, <publisher-loc>London</publisher-loc>, <lpage>309</lpage> pp.</mixed-citation></ref><ref id="B26"><mixed-citation xmlns:xlink="http://www.w3.org/1999/xlink" xlink:type="simple"><person-group><name name-style="western"><surname>Hooley</surname><given-names>RW</given-names></name></person-group> (<year>1914</year>) <article-title>On the ornithosaurian genus <italic>Ornithocheirus</italic>, with a review of the specimens from the Cambridge Greensand in the Sedgwick Museum, Cambridge.</article-title><source>Annals and Magazine of Natural History</source><volume>78</volume>: <fpage>529</fpage>-<lpage>557</lpage>. doi: <ext-link ext-link-type="uri" xlink:href="http://dx.doi.org/10.1080/00222931408693521" xlink:type="simple">10.1080/00222931408693521</ext-link></mixed-citation></ref><ref id="B2"><mixed-citation xmlns:xlink="http://www.w3.org/1999/xlink" xlink:type="simple"><person-group><name name-style="western"><surname>Arthaber</surname><given-names>G</given-names></name></person-group> (<year>1922</year>) <article-title>Über Entwicklung, Ausbildung und Austerben der Flugsaurier.</article-title><source>Palaeontologische Zeitschrift</source><volume>4</volume>: <fpage>1</fpage>-<lpage>47</lpage>.</mixed-citation></ref><ref id="B101"><mixed-citation xmlns:xlink="http://www.w3.org/1999/xlink" xlink:type="simple"><person-group><name name-style="western"><surname>Wellnhofer</surname><given-names>P</given-names></name></person-group> (<year>1978</year>) <source>Pterosauria. Handbuch der Paläoherpetologie, Teil 19.</source><publisher-name>Gustav Fischer Verlag</publisher-name>, <publisher-loc>Stuttgart and New York</publisher-loc>, <lpage>82</lpage> pp.</mixed-citation></ref><ref id="B85"><mixed-citation xmlns:xlink="http://www.w3.org/1999/xlink" xlink:type="simple"><person-group><name name-style="western"><surname>Unwin</surname><given-names>DM</given-names></name></person-group> (<year>2001</year>) <article-title>An overview of the pterosaur assemblage from the Cambridge Greensand (Cretaceous) of Eastern England.</article-title><source>Mitteilungen aus dem Museum für Naturkunde in Berlin, Geowissenschaftliche Reihe</source><volume>4</volume>: <fpage>189</fpage>-<lpage>221</lpage>. doi: <ext-link ext-link-type="uri" xlink:href="http://dx.doi.org/10.1002/mmng.20010040112" xlink:type="simple">10.1002/mmng.20010040112</ext-link></mixed-citation></ref><ref id="B73"><mixed-citation xmlns:xlink="http://www.w3.org/1999/xlink" xlink:type="simple"><person-group><name name-style="western"><surname>Rodrigues</surname><given-names>T</given-names></name><name name-style="western"><surname>Kellner</surname><given-names>AWA</given-names></name></person-group> (<year>2008</year>) <article-title>Review of the pterodactyloid pterosaur <italic>Coloborhynchus</italic>.</article-title><source>Zitteliana B</source><volume>28</volume>: <fpage>219</fpage>-<lpage>228</lpage>.</mixed-citation></ref><ref id="B39"><mixed-citation xmlns:xlink="http://www.w3.org/1999/xlink" xlink:type="simple"><person-group><name name-style="western"><surname>Kellner</surname><given-names>AWA</given-names></name><name name-style="western"><surname>Tomida</surname><given-names>Y</given-names></name></person-group> (<year>2000</year>) <article-title>Description of a new species of Anhangueridae (Pterodactyloidea) with comments on the pterosaur fauna from the Santana Formation (Aptian-Albian), northeastern Brazil.</article-title><source>National Science Museum Monographs</source><volume>17</volume>: <fpage>1</fpage>-<lpage>135</lpage>.</mixed-citation></ref><ref id="B70"><mixed-citation xmlns:xlink="http://www.w3.org/1999/xlink" xlink:type="simple"><person-group><name name-style="western"><surname>Pons</surname><given-names>D</given-names></name><name name-style="western"><surname>Berthou</surname><given-names>PY</given-names></name><name name-style="western"><surname>Campos</surname><given-names>DA</given-names></name></person-group> (<year>1990</year>) <article-title>Quelques observations sur la palynologie de l’Aptien Supérieur et de l’Albien du bassin d’Araripe (N. E. du Brésil).</article-title> In: <person-group><name name-style="western"><surname>Campos</surname><given-names>DA</given-names></name><name name-style="western"><surname>Viana</surname><given-names>MSS</given-names></name><name name-style="western"><surname>Brito</surname><given-names>PM</given-names></name><name name-style="western"><surname>Beurlen</surname><given-names>G</given-names></name></person-group> (<role>Eds</role>). <issue-title>Atas do 1° Simpósio sobre a bacia do Araripe e bacias interiores do Nordeste.</issue-title><source>1° Simpósio sobre a bacia do Araripe e bacias interiores do Nordeste, Crato (Brazil), Junho 1990. Crato</source>: <fpage>241</fpage>-<lpage>252</lpage>.</mixed-citation></ref></ref-list></tp:taxon-treatment>
