# Supplementary material for: Taxonomic review of the Ornithocheirus complex (Pterosauria) from the Cretaceous of England
Source: Zookeys. 2013 Jun 12;(308):1–112. doi: 10.3897/zookeys.308.5559 (PMC3689139; doi:10.3897/zookeys.308.5559)
Supplement: XML Treatment for ‘Ornithocheirus’ polyodon [file zookeys.308.5559-treatment20.xml]

<!DOCTYPE tp:taxon-treatment
  PUBLIC "-//TaxonX//DTD Taxonomic Treatment Publishing DTD v0 20100105//EN" "tax-treatment-NSO.dtd">
<tp:taxon-treatment xmlns:tp="http://www.plazi.org/taxpub"><tp:treatment-meta><mixed-citation publication-type="journal"><person-group><name><surname>Rodrigues</surname><given-names>Taissa</given-names></name><name><surname>Kellner</surname><given-names>Alexander Wilhelm Armin</given-names></name></person-group><article-title>Taxonomic review of the
                    <italic>Ornithocheirus</italic> complex (Pterosauria) from the Cretaceous of England</article-title><source>Zookeys</source><day>12</day><month>6</month><year>2013</year><volume>2013</volume><issue>308</issue><fpage>1</fpage><lpage>112</lpage><pub-id pub-id-type="doi">10.3897/zookeys.308.5559</pub-id></mixed-citation></tp:treatment-meta><tp:nomenclature><tp:taxon-name>
                            ‘<tp:taxon-name-part taxon-name-part-type="genus">Ornithocheirus</tp:taxon-name-part>’
                            <tp:taxon-name-part taxon-name-part-type="species">polyodon</tp:taxon-name-part>
                        </tp:taxon-name><tp:taxon-authority>Seeley, 1870</tp:taxon-authority><xref ref-type="fig" rid="F12">Fig. 12A–D</xref><tp:nomenclature-citation-list><tp:nomenclature-citation><tp:taxon-name>“Ptenodactylus” polyodon</tp:taxon-name><comment> Seeley: <xref ref-type="bibr" rid="B77">Seeley 1869</xref>: p. xvi [disclaimed]</comment></tp:nomenclature-citation><tp:nomenclature-citation><tp:taxon-name>Ornithocheirus polyodon</tp:taxon-name><comment> Seeley: <xref ref-type="bibr" rid="B78">Seeley 1870</xref>: p. 121</comment></tp:nomenclature-citation><tp:nomenclature-citation><tp:taxon-name>Ornithocheirus polyodon</tp:taxon-name><comment> Seeley: <xref ref-type="bibr" rid="B26">Hooley 1914</xref>: p. 535</comment></tp:nomenclature-citation><tp:nomenclature-citation><tp:taxon-name>Anhanguera fittoni</tp:taxon-name><comment> (Owen): <xref ref-type="bibr" rid="B85">Unwin 2001</xref>: table 1 [synonymy]</comment></tp:nomenclature-citation></tp:nomenclature-citation-list></tp:nomenclature><tp:treatment-sec sec-type="Holotype"><title>Holotype.</title><p>CAMSM B54440, anterior portion of the rostrum (<xref ref-type="fig" rid="F12">Fig. 12A–D</xref>).</p></tp:treatment-sec><tp:treatment-sec sec-type="Type locality"><title>Type locality.</title><p>Cambridge, Cambridgeshire, England.</p></tp:treatment-sec><tp:treatment-sec sec-type="Type horizon"><title>Type horizon.</title><p>Cambridge Greensand (Cenomanian; fossils Albian in age).</p></tp:treatment-sec><tp:treatment-sec sec-type="Diagnosis"><title>Diagnosis.</title><p>Pterodactyloid pterosaur with the following combination of characters that distinguishes it from other members of the clade (autapomorphies are marked with an asterisk): premaxillary crest absent; anterior expansion absent; palate dorsally curved; moderately developed palatal ridge; palate between the elevated alveolar rims and the palatal ridge concave; palatal ridge extending anteriorly up to the second pair of alveoli; alveoli ventrolaterally oriented; spacing between alveoli less than their diameters; approximately 5.5 alveoli per 3 cm of jaw margin*.</p></tp:treatment-sec><tp:treatment-sec sec-type="Description"><title>Description.</title><p><xref ref-type="bibr" rid="B78">Seeley (1870)</xref> founded <italic><tp:taxon-name>‘Ornithocheirus’ polyodon</tp:taxon-name></italic> upon a fragmentary rostrum. He pointed out that CAMSM B54440 possesses a moderate palatal ridge, dorsally curved palate, first pair of alveoli facing forwards, more posterior alveoli facing more laterally than ventrally, and small spacing between the alveoli. He cited the last feature as the main difference between <italic><tp:taxon-name>‘Ornithocheirus’ polyodon</tp:taxon-name></italic> and <italic><tp:taxon-name>Pterodactylus fittoni</tp:taxon-name></italic>, thus justifying the creation of a new species.</p><!--PageBreak--><!--PageBreak--><p><italic><tp:taxon-name>‘Ornithocheirus’ polyodon</tp:taxon-name></italic> can be excluded from <italic><tp:taxon-name>Ornithocheirus</tp:taxon-name></italic> because it lacks a tall rostrum. It cannot be referred to <italic><tp:taxon-name>Cimoliopterus</tp:taxon-name></italic> because the alveolar spacing is quite distinct; in <italic><tp:taxon-name>Cimoliopterus cuvieri</tp:taxon-name></italic>, only the first three pairs of alveoli are more closely positioned. It can also be excluded from <italic><tp:taxon-name>Camposipterus</tp:taxon-name></italic> because it lacks an anterior expansion of the rostrum.</p><p><italic><tp:taxon-name>‘Ornithocheirus’ polyodon</tp:taxon-name></italic> shares with <tp:taxon-name>Lonchodraconidae</tp:taxon-name> the presence of small alveoli at the tip of the rostrum, which do not vary significantly in size. However, it differs from members of this clade in lacking an elevated alveolar margin or a prominent palatal ridge, as in <italic><tp:taxon-name>Lonchodraco(?) microdon</tp:taxon-name></italic>. However, it is possible that such elevation would get deeper posteriorly, but this cannot be confirmed in the holotype. Furthermore, the spacing between the alveoli being smaller than their diameters is not present in other lonchodraconids.</p><p>It is suggested here that <italic><tp:taxon-name>‘Ornithocheirus’ polyodon</tp:taxon-name></italic> might represent a new genus. As the known material is quite incomplete, we refrain from naming this taxon at the present time and use its originally proposed binomen.</p><fig id="F12" position="float" orientation="portrait"><label>Figure 12.</label><caption><p><bold>A–D</bold> <italic><tp:taxon-name>‘Ornithocheirus’ polyodon</tp:taxon-name></italic>, holotype CAMSM B54440 (Albian, Cambridge Greensand), anterior part of the rostrum. <bold>A</bold> right lateral view <bold>B</bold> respective line drawing <bold>C</bold> ventral view <bold>D</bold> respective line drawing. <bold>E–H</bold> <italic><tp:taxon-name>‘Ornithocheirus’ platystomus</tp:taxon-name></italic>, holotype CAMSM B54835 (Albian, Cambridge Greensand), anterior part of the rostrum <bold>E</bold> right lateral view <bold>F</bold> respective line drawing <bold>G</bold> ventral view <bold>H</bold> respective line drawing. Abbreviations: <bold>m</bold> – maxillae, <bold>pm</bold> – premaxillae, <bold>prid</bold> – palatal ridge. Arrows and numbers indicate alveoli or teeth and their respective position. Scale bar = 10 mm.</p></caption><graphic xmlns:xlink="http://www.w3.org/1999/xlink" xlink:href="ZooKeys-308-001-g012.jpg" position="float" orientation="portrait" xlink:type="simple"/></fig></tp:treatment-sec><ref-list><ref id="B77"><mixed-citation xmlns:xlink="http://www.w3.org/1999/xlink" xlink:type="simple"><person-group><name name-style="western"><surname>Seeley</surname><given-names>HG</given-names></name></person-group> (<year>1869</year>) <source>Index to the fossil remains of Aves, Ornithosauria, and Reptilia, from the Secondary System of Strata arranged in the Woodwardian Museum of the University of Cambridge. Deighton, Bell and Co., Cambridge, xxiii + 143 pp.</source></mixed-citation></ref><ref id="B78"><mixed-citation xmlns:xlink="http://www.w3.org/1999/xlink" xlink:type="simple"><person-group><name name-style="western"><surname>Seeley</surname><given-names>HG</given-names></name></person-group> (<year>1870</year>) <source>The Ornithosauria: an elementary study of the bones of pterodactyls, made from fossil remains found in the Cambridge Upper Greensand, and arranged in the Woodwardian Museum of the University of Cambridge. Deighton, Bell, and Co., Cambridge, xii + 135 pp.</source></mixed-citation></ref><ref id="B26"><mixed-citation xmlns:xlink="http://www.w3.org/1999/xlink" xlink:type="simple"><person-group><name name-style="western"><surname>Hooley</surname><given-names>RW</given-names></name></person-group> (<year>1914</year>) <article-title>On the ornithosaurian genus <italic>Ornithocheirus</italic>, with a review of the specimens from the Cambridge Greensand in the Sedgwick Museum, Cambridge.</article-title><source>Annals and Magazine of Natural History</source><volume>78</volume>: <fpage>529</fpage>-<lpage>557</lpage>. doi: <ext-link ext-link-type="uri" xlink:href="http://dx.doi.org/10.1080/00222931408693521" xlink:type="simple">10.1080/00222931408693521</ext-link></mixed-citation></ref><ref id="B85"><mixed-citation xmlns:xlink="http://www.w3.org/1999/xlink" xlink:type="simple"><person-group><name name-style="western"><surname>Unwin</surname><given-names>DM</given-names></name></person-group> (<year>2001</year>) <article-title>An overview of the pterosaur assemblage from the Cambridge Greensand (Cretaceous) of Eastern England.</article-title><source>Mitteilungen aus dem Museum für Naturkunde in Berlin, Geowissenschaftliche Reihe</source><volume>4</volume>: <fpage>189</fpage>-<lpage>221</lpage>. doi: <ext-link ext-link-type="uri" xlink:href="http://dx.doi.org/10.1002/mmng.20010040112" xlink:type="simple">10.1002/mmng.20010040112</ext-link></mixed-citation></ref></ref-list></tp:taxon-treatment>
