# Supplementary material for: Taxonomic review of the Ornithocheirus complex (Pterosauria) from the Cretaceous of England
Source: Zookeys. 2013 Jun 12;(308):1–112. doi: 10.3897/zookeys.308.5559 (PMC3689139; doi:10.3897/zookeys.308.5559)
Supplement: XML Treatment for ‘Ornithocheirus’ platystomus [file zookeys.308.5559-treatment21.xml]

<!DOCTYPE tp:taxon-treatment
  PUBLIC "-//TaxonX//DTD Taxonomic Treatment Publishing DTD v0 20100105//EN" "tax-treatment-NSO.dtd">
<tp:taxon-treatment xmlns:tp="http://www.plazi.org/taxpub"><tp:treatment-meta><mixed-citation publication-type="journal"><person-group><name><surname>Rodrigues</surname><given-names>Taissa</given-names></name><name><surname>Kellner</surname><given-names>Alexander Wilhelm Armin</given-names></name></person-group><article-title>Taxonomic review of the
                    <italic>Ornithocheirus</italic> complex (Pterosauria) from the Cretaceous of England</article-title><source>Zookeys</source><day>12</day><month>6</month><year>2013</year><volume>2013</volume><issue>308</issue><fpage>1</fpage><lpage>112</lpage><pub-id pub-id-type="doi">10.3897/zookeys.308.5559</pub-id></mixed-citation></tp:treatment-meta><tp:nomenclature><tp:taxon-name>
                            ‘<tp:taxon-name-part taxon-name-part-type="genus">Ornithocheirus</tp:taxon-name-part>’
                            <tp:taxon-name-part taxon-name-part-type="species">platystomus</tp:taxon-name-part>
                        </tp:taxon-name><tp:taxon-authority>Seeley, 1870</tp:taxon-authority><xref ref-type="fig" rid="F12">Fig. 12E–H</xref><tp:nomenclature-citation-list><tp:nomenclature-citation><tp:taxon-name>“Ptenodactylus” platystomus</tp:taxon-name><comment> Seeley: <xref ref-type="bibr" rid="B77">Seeley 1869</xref>: p. xvi [disclaimed]</comment></tp:nomenclature-citation><tp:nomenclature-citation><tp:taxon-name>Ornithocheirus platystomus</tp:taxon-name><comment> Seeley: <xref ref-type="bibr" rid="B78">Seeley 1870</xref>: p. 120</comment></tp:nomenclature-citation><tp:nomenclature-citation><tp:taxon-name>Amblydectes platystomus</tp:taxon-name><comment> (Seeley): <xref ref-type="bibr" rid="B26">Hooley 1914</xref>: p. 536</comment></tp:nomenclature-citation><tp:nomenclature-citation><tp:taxon-name>Criorhynchidae</tp:taxon-name><comment><italic>incertae sedis</italic><xref ref-type="bibr" rid="B101">:Wellnhofer 1978</xref>: 60</comment></tp:nomenclature-citation><tp:nomenclature-citation><tp:taxon-name>Lonchodectes platystomus</tp:taxon-name><comment> (Seeley): <xref ref-type="bibr" rid="B85">Unwin 2001</xref>: p. 211, table 1</comment></tp:nomenclature-citation></tp:nomenclature-citation-list></tp:nomenclature><tp:treatment-sec sec-type="Holotype"><title>Holotype.</title><p>CAMSM B54835, anterior portion of the rostrum (<xref ref-type="fig" rid="F12">Fig. 12E–H</xref>).</p></tp:treatment-sec><tp:treatment-sec sec-type="Type locality"><title>Type locality.</title><p>Horningsea, Cambridgeshire, England.</p></tp:treatment-sec><tp:treatment-sec sec-type="Type horizon"><title>Type horizon.</title><p>Cambridge Greensand (Cenomanian; fossils Albian in age).</p></tp:treatment-sec><tp:treatment-sec sec-type="Diagnosis"><title>Diagnosis.</title><p>Pterodactyloid pterosaur with the following combination of characters that distinguishes it from other members of the clade (autapomorphies are marked with an asterisk): alveoli small (about 4 to 5 mm in diameter); dorsal margin of the rostrum forms an angle of 27° with the ventral margin*.</p></tp:treatment-sec><tp:treatment-sec sec-type="Description"><title>Description.</title><p><italic><tp:taxon-name>‘Ornithocheirus’ platystomus</tp:taxon-name></italic> is known from a partial premaxilla and maxillae. As <xref ref-type="bibr" rid="B78">Seeley (1870)</xref> pointed out, it is broken in its anterior tip, so that the first pair of alveoli is apparently not preserved. <italic><tp:taxon-name>‘Ornithocheirus’ platystomus</tp:taxon-name></italic> can be excluded from <tp:taxon-name>Lonchodraconidae</tp:taxon-name> because it does not have raised alveolar rims and lacks a deep palatal ridge. The absence of these characters results in the lack of a parapet–like palate (which distinguishes <tp:taxon-name>Lonchodectidae</tp:taxon-name> <italic>sensu</italic> <xref ref-type="bibr" rid="B85">Unwin 2001</xref>). <italic><tp:taxon-name>‘Ornithocheirus’ platystomus</tp:taxon-name></italic> presents a relatively tall rostrum, whose dorsal margin forms an angle with the ventral one; this angle lies between those in <italic><tp:taxon-name>Ornithocheirus simus</tp:taxon-name></italic> and <italic><tp:taxon-name>Cimoliopterus cuvieri</tp:taxon-name></italic>. The angle (about 27°) is so far unique among the species of the <italic><tp:taxon-name>Ornithocheirus</tp:taxon-name></italic> complex and confirms it as a valid taxon.</p><!--PageBreak--></tp:treatment-sec><tp:treatment-sec><!--Section generated to contain objects referenced in tp:taxon-treatment.--><fig id="F12" position="float" orientation="portrait"><label>Figure 12.</label><caption><p><bold>A–D</bold> <italic><tp:taxon-name>‘Ornithocheirus’ polyodon</tp:taxon-name></italic>, holotype CAMSM B54440 (Albian, Cambridge Greensand), anterior part of the rostrum. <bold>A</bold> right lateral view <bold>B</bold> respective line drawing <bold>C</bold> ventral view <bold>D</bold> respective line drawing. <bold>E–H</bold> <italic><tp:taxon-name>‘Ornithocheirus’ platystomus</tp:taxon-name></italic>, holotype CAMSM B54835 (Albian, Cambridge Greensand), anterior part of the rostrum <bold>E</bold> right lateral view <bold>F</bold> respective line drawing <bold>G</bold> ventral view <bold>H</bold> respective line drawing. Abbreviations: <bold>m</bold> – maxillae, <bold>pm</bold> – premaxillae, <bold>prid</bold> – palatal ridge. Arrows and numbers indicate alveoli or teeth and their respective position. Scale bar = 10 mm.</p></caption><graphic xmlns:xlink="http://www.w3.org/1999/xlink" xlink:href="ZooKeys-308-001-g012.jpg" position="float" orientation="portrait" xlink:type="simple"/></fig></tp:treatment-sec><ref-list><ref id="B77"><mixed-citation xmlns:xlink="http://www.w3.org/1999/xlink" xlink:type="simple"><person-group><name name-style="western"><surname>Seeley</surname><given-names>HG</given-names></name></person-group> (<year>1869</year>) <source>Index to the fossil remains of Aves, Ornithosauria, and Reptilia, from the Secondary System of Strata arranged in the Woodwardian Museum of the University of Cambridge. Deighton, Bell and Co., Cambridge, xxiii + 143 pp.</source></mixed-citation></ref><ref id="B78"><mixed-citation xmlns:xlink="http://www.w3.org/1999/xlink" xlink:type="simple"><person-group><name name-style="western"><surname>Seeley</surname><given-names>HG</given-names></name></person-group> (<year>1870</year>) <source>The Ornithosauria: an elementary study of the bones of pterodactyls, made from fossil remains found in the Cambridge Upper Greensand, and arranged in the Woodwardian Museum of the University of Cambridge. Deighton, Bell, and Co., Cambridge, xii + 135 pp.</source></mixed-citation></ref><ref id="B26"><mixed-citation xmlns:xlink="http://www.w3.org/1999/xlink" xlink:type="simple"><person-group><name name-style="western"><surname>Hooley</surname><given-names>RW</given-names></name></person-group> (<year>1914</year>) <article-title>On the ornithosaurian genus <italic>Ornithocheirus</italic>, with a review of the specimens from the Cambridge Greensand in the Sedgwick Museum, Cambridge.</article-title><source>Annals and Magazine of Natural History</source><volume>78</volume>: <fpage>529</fpage>-<lpage>557</lpage>. doi: <ext-link ext-link-type="uri" xlink:href="http://dx.doi.org/10.1080/00222931408693521" xlink:type="simple">10.1080/00222931408693521</ext-link></mixed-citation></ref><ref id="B101"><mixed-citation xmlns:xlink="http://www.w3.org/1999/xlink" xlink:type="simple"><person-group><name name-style="western"><surname>Wellnhofer</surname><given-names>P</given-names></name></person-group> (<year>1978</year>) <source>Pterosauria. Handbuch der Paläoherpetologie, Teil 19.</source><publisher-name>Gustav Fischer Verlag</publisher-name>, <publisher-loc>Stuttgart and New York</publisher-loc>, <lpage>82</lpage> pp.</mixed-citation></ref><ref id="B85"><mixed-citation xmlns:xlink="http://www.w3.org/1999/xlink" xlink:type="simple"><person-group><name name-style="western"><surname>Unwin</surname><given-names>DM</given-names></name></person-group> (<year>2001</year>) <article-title>An overview of the pterosaur assemblage from the Cambridge Greensand (Cretaceous) of Eastern England.</article-title><source>Mitteilungen aus dem Museum für Naturkunde in Berlin, Geowissenschaftliche Reihe</source><volume>4</volume>: <fpage>189</fpage>-<lpage>221</lpage>. doi: <ext-link ext-link-type="uri" xlink:href="http://dx.doi.org/10.1002/mmng.20010040112" xlink:type="simple">10.1002/mmng.20010040112</ext-link></mixed-citation></ref></ref-list></tp:taxon-treatment>
