# Supplementary material for: Taxonomic review of the Ornithocheirus complex (Pterosauria) from the Cretaceous of England
Source: Zookeys. 2013 Jun 12;(308):1–112. doi: 10.3897/zookeys.308.5559 (PMC3689139; doi:10.3897/zookeys.308.5559)
Supplement: XML Treatment for ‘Pterodactylus’ daviesii [file zookeys.308.5559-treatment22.xml]

<!DOCTYPE tp:taxon-treatment
  PUBLIC "-//TaxonX//DTD Taxonomic Treatment Publishing DTD v0 20100105//EN" "tax-treatment-NSO.dtd">
<tp:taxon-treatment xmlns:tp="http://www.plazi.org/taxpub"><tp:treatment-meta><mixed-citation publication-type="journal"><person-group><name><surname>Rodrigues</surname><given-names>Taissa</given-names></name><name><surname>Kellner</surname><given-names>Alexander Wilhelm Armin</given-names></name></person-group><article-title>Taxonomic review of the
                    <italic>Ornithocheirus</italic> complex (Pterosauria) from the Cretaceous of England</article-title><source>Zookeys</source><day>12</day><month>6</month><year>2013</year><volume>2013</volume><issue>308</issue><fpage>1</fpage><lpage>112</lpage><pub-id pub-id-type="doi">10.3897/zookeys.308.5559</pub-id></mixed-citation></tp:treatment-meta><tp:nomenclature><tp:taxon-name>
                            ‘<tp:taxon-name-part taxon-name-part-type="genus">Pterodactylus</tp:taxon-name-part>’
                            <tp:taxon-name-part taxon-name-part-type="species">daviesii</tp:taxon-name-part>
                        </tp:taxon-name><tp:taxon-authority>Owen, 1874</tp:taxon-authority><xref ref-type="fig" rid="F13">Fig. 13A–D</xref><tp:nomenclature-citation-list><tp:nomenclature-citation><tp:taxon-name>Pterodactylus daviesii</tp:taxon-name><comment> Owen: <xref ref-type="bibr" rid="B67">Owen 1874</xref>: p. 2, pl. I, fig. 5–6</comment></tp:nomenclature-citation><tp:nomenclature-citation><tp:taxon-name>Lonchodectes daviesii</tp:taxon-name><comment> (Owen): <xref ref-type="bibr" rid="B26">Hooley 1914</xref>: p. 538</comment></tp:nomenclature-citation><tp:nomenclature-citation><tp:taxon-name>Ornithocheirus daviesii</tp:taxon-name><comment> (Owen): <xref ref-type="bibr" rid="B2">Arthaber 1922</xref>: p. 16</comment></tp:nomenclature-citation><tp:nomenclature-citation><tp:taxon-name>Ornithochirus [sic] daviesi [sic]</tp:taxon-name><comment> (Owen): <xref ref-type="bibr" rid="B48">Lydekker 1888</xref>: p. 23</comment></tp:nomenclature-citation><tp:nomenclature-citation><tp:taxon-name>Ornithocheirus daviesi [sic]</tp:taxon-name><comment> (Owen): <xref ref-type="bibr" rid="B101">Wellnhofer 1978</xref>: p. 56, fig. 28</comment></tp:nomenclature-citation><tp:nomenclature-citation><tp:taxon-name>Lonchodectes platystomus</tp:taxon-name><comment> (Seeley): <xref ref-type="bibr" rid="B85">Unwin 2001</xref>: fig. 12C</comment></tp:nomenclature-citation></tp:nomenclature-citation-list></tp:nomenclature><tp:treatment-sec sec-type="Holotype"><title>Holotype.</title><p>NHMUK PV 43074, partial mandibular symphysis (<xref ref-type="fig" rid="F13">Fig. 13A–D</xref>).</p></tp:treatment-sec><tp:treatment-sec sec-type="Type locality"><title>Type locality.</title><p>Folkestone, Kent, England.</p></tp:treatment-sec><tp:treatment-sec sec-type="Type horizon"><title>Type horizon.</title><p>Gault Clay Formation (Albian).</p></tp:treatment-sec><tp:treatment-sec sec-type="Diagnosis"><title>Diagnosis.</title><p>Pterodactyloid pterosaur with the following combination of characters that distinguishes it from other members of the clade (autapomorphies are marked with an asterisk): anterior expansion absent; mandibular crest absent; mandibular groove about 2.5 cm wide; mandibular groove with elevated margins; mandibular groove extends until the second pair of alveoli; alveoli of the anterior portion of the mandible without significant variation in size; alveoli equally spaced; first pair of teeth face anterodorsally; transverse section ‘V–shaped’; approximately 4 alveoli per 3 cm of jaw margin*.</p></tp:treatment-sec><tp:treatment-sec sec-type="Description"><title>Description.</title><p><italic><tp:taxon-name>‘Pterodactylus’ daviesii</tp:taxon-name></italic> is known from a partial mandibular symphysis from the Gault Clay Formation. In his description, <xref ref-type="bibr" rid="B67">Owen (1874)</xref> stressed the presence of a mandibular sulcus and that the first pair of alveoli is less elliptical than the remaining ones and directed forwards and upwards. <italic><tp:taxon-name>‘Pterodactylus’ daviesii</tp:taxon-name></italic> presents a unique mosaic of seemingly plesiomorphic features among pterodactyloids. It lacks an anterior expansion, a crest, or any other distinctive dental feature, which would permit referral to a known genus. Instead, it is the combination of these characters that makes this species distinct from all known pterodactyloid genera.</p><p>It shares with <tp:taxon-name>Lonchodraconidae</tp:taxon-name> the presence of alveoli of the anterior portion of the mandible without significant variation in size, but can be confidently excluded from this clade because its alveoli are slightly larger and are not located on elevated alveolar margins. Although the dentary sulcus is relatively wide, it is narrower than in <italic><tp:taxon-name>Lonchodraco machaerorhynchus</tp:taxon-name></italic>. <italic><tp:taxon-name>‘Pterodactylus’ daviesii</tp:taxon-name></italic> is also distinct from <italic><tp:taxon-name>Lonchodraco giganteus</tp:taxon-name></italic>. In the latter, the mandible is very wide, with divergent margins, and rounded anteriorly. Although not comparable to <italic><tp:taxon-name>Ornithocheirus simus</tp:taxon-name></italic>, it is unlikely that it represents this much larger pterosaur.</p></tp:treatment-sec><tp:treatment-sec sec-type="Remarks"><title>Remarks.</title><p><xref ref-type="bibr" rid="B85">Unwin (2001)</xref> did not cite <!--PageBreak--><italic><tp:taxon-name>‘Pterodactylus’ daviesii</tp:taxon-name></italic> in the text of his review, but illustrated the holotype, referring to it as <italic><tp:taxon-name>Lonchodectes</tp:taxon-name></italic> [=<italic><tp:taxon-name>‘Ornithocheirus’</tp:taxon-name></italic>] <italic>platystomus</italic>, and indicated that it bears a crest. We disagree that NHMUK PV 43074 represents a crested pterosaur; the ventral margin of the dentary is sharp but there is no evidence for a crest. Furthermore, <italic><tp:taxon-name>‘Pterodactylus’ daviesii</tp:taxon-name></italic> is not directly comparable to <italic><tp:taxon-name>‘Ornithocheirus’ platystomus</tp:taxon-name></italic> because the latter is known only from an upper jaw.</p><p><italic><tp:taxon-name>‘Pterodactylus’ daviesii</tp:taxon-name></italic> thus possibly represents a distinct taxon from the Gault Clay Formation. However, we refrain from naming it until more complete material becomes available and refer it using its original designation in single quotation marks.</p><fig id="F13" position="float" orientation="portrait"><label>Figure 13.</label><caption><p><bold>A–D</bold> <italic><tp:taxon-name>‘Pterodactylus’ daviesii</tp:taxon-name></italic>, holotype NHMUK PV 43074 (Albian, Gault Clay Formation), anterior part of the mandibular symphysis. <bold>A</bold> right lateral view <bold>B</bold> respective line drawing <bold>C</bold> dorsal view <bold>D</bold> respective line drawing. <bold>E–H</bold> <italic><tp:taxon-name>‘Ornithocheirus’ denticulatus</tp:taxon-name></italic>, holotype ?CAMSM B 54794 (Albian, Cambridge Greensand), anterior part of the rostrum <bold>E</bold> ventral view <bold>F</bold> respective line drawing <bold>G</bold> right lateral view <bold>H</bold> respective line drawing. Abbreviations: <bold>m</bold> – maxillae, <bold>pm</bold> – premaxillae, <bold>prid</bold>– palatal ridge, <bold>sul</bold> – sulcus. Arrows and numbers indicate alveoli or teeth and their respective position. Scale bar = 10 mm. <bold>E</bold> and <bold>G</bold> from <xref ref-type="bibr" rid="B78">Seeley 1870</xref>. Photos <bold>A</bold> and <bold>C</bold> courtesy of The Natural History Museum.</p></caption><graphic xmlns:xlink="http://www.w3.org/1999/xlink" xlink:href="ZooKeys-308-001-g013.jpg" position="float" orientation="portrait" xlink:type="simple"/></fig><!--PageBreak--></tp:treatment-sec><ref-list><ref id="B78"><mixed-citation xmlns:xlink="http://www.w3.org/1999/xlink" xlink:type="simple"><person-group><name name-style="western"><surname>Seeley</surname><given-names>HG</given-names></name></person-group> (<year>1870</year>) <source>The Ornithosauria: an elementary study of the bones of pterodactyls, made from fossil remains found in the Cambridge Upper Greensand, and arranged in the Woodwardian Museum of the University of Cambridge. Deighton, Bell, and Co., Cambridge, xii + 135 pp.</source></mixed-citation></ref><ref id="B67"><mixed-citation xmlns:xlink="http://www.w3.org/1999/xlink" xlink:type="simple"><person-group><name name-style="western"><surname>Owen</surname><given-names>R</given-names></name></person-group> (<year>1874</year>) <source>Monograph on the fossil Reptilia of the Mesozoic Formations.</source><publisher-name>Palaeontographical Society</publisher-name>, <publisher-loc>London</publisher-loc>, <lpage>14</lpage> pp.</mixed-citation></ref><ref id="B26"><mixed-citation xmlns:xlink="http://www.w3.org/1999/xlink" xlink:type="simple"><person-group><name name-style="western"><surname>Hooley</surname><given-names>RW</given-names></name></person-group> (<year>1914</year>) <article-title>On the ornithosaurian genus <italic>Ornithocheirus</italic>, with a review of the specimens from the Cambridge Greensand in the Sedgwick Museum, Cambridge.</article-title><source>Annals and Magazine of Natural History</source><volume>78</volume>: <fpage>529</fpage>-<lpage>557</lpage>. doi: <ext-link ext-link-type="uri" xlink:href="http://dx.doi.org/10.1080/00222931408693521" xlink:type="simple">10.1080/00222931408693521</ext-link></mixed-citation></ref><ref id="B2"><mixed-citation xmlns:xlink="http://www.w3.org/1999/xlink" xlink:type="simple"><person-group><name name-style="western"><surname>Arthaber</surname><given-names>G</given-names></name></person-group> (<year>1922</year>) <article-title>Über Entwicklung, Ausbildung und Austerben der Flugsaurier.</article-title><source>Palaeontologische Zeitschrift</source><volume>4</volume>: <fpage>1</fpage>-<lpage>47</lpage>.</mixed-citation></ref><ref id="B48"><mixed-citation xmlns:xlink="http://www.w3.org/1999/xlink" xlink:type="simple"><person-group><name name-style="western"><surname>Lydekker</surname><given-names>R</given-names></name></person-group> (<year>1888</year>) <source>Catalogue of the Fossil Reptilia and Amphibia in the British Museum (Natural History), Cromwell Road, S.</source><publisher-name>W. Part I. Trustees of the British Museum</publisher-name>, <publisher-loc>London</publisher-loc>, <lpage>309</lpage> pp.</mixed-citation></ref><ref id="B101"><mixed-citation xmlns:xlink="http://www.w3.org/1999/xlink" xlink:type="simple"><person-group><name name-style="western"><surname>Wellnhofer</surname><given-names>P</given-names></name></person-group> (<year>1978</year>) <source>Pterosauria. Handbuch der Paläoherpetologie, Teil 19.</source><publisher-name>Gustav Fischer Verlag</publisher-name>, <publisher-loc>Stuttgart and New York</publisher-loc>, <lpage>82</lpage> pp.</mixed-citation></ref><ref id="B85"><mixed-citation xmlns:xlink="http://www.w3.org/1999/xlink" xlink:type="simple"><person-group><name name-style="western"><surname>Unwin</surname><given-names>DM</given-names></name></person-group> (<year>2001</year>) <article-title>An overview of the pterosaur assemblage from the Cambridge Greensand (Cretaceous) of Eastern England.</article-title><source>Mitteilungen aus dem Museum für Naturkunde in Berlin, Geowissenschaftliche Reihe</source><volume>4</volume>: <fpage>189</fpage>-<lpage>221</lpage>. doi: <ext-link ext-link-type="uri" xlink:href="http://dx.doi.org/10.1002/mmng.20010040112" xlink:type="simple">10.1002/mmng.20010040112</ext-link></mixed-citation></ref></ref-list></tp:taxon-treatment>
