# Supplementary material for: Taxonomic review of the Ornithocheirus complex (Pterosauria) from the Cretaceous of England
Source: Zookeys. 2013 Jun 12;(308):1–112. doi: 10.3897/zookeys.308.5559 (PMC3689139; doi:10.3897/zookeys.308.5559)
Supplement: XML Treatment for ‘Ornithocheirus’ denticulatus [file zookeys.308.5559-treatment23.xml]

<!DOCTYPE tp:taxon-treatment
  PUBLIC "-//TaxonX//DTD Taxonomic Treatment Publishing DTD v0 20100105//EN" "tax-treatment-NSO.dtd">
<tp:taxon-treatment xmlns:tp="http://www.plazi.org/taxpub"><tp:treatment-meta><mixed-citation publication-type="journal"><person-group><name><surname>Rodrigues</surname><given-names>Taissa</given-names></name><name><surname>Kellner</surname><given-names>Alexander Wilhelm Armin</given-names></name></person-group><article-title>Taxonomic review of the
                    <italic>Ornithocheirus</italic> complex (Pterosauria) from the Cretaceous of England</article-title><source>Zookeys</source><day>12</day><month>6</month><year>2013</year><volume>2013</volume><issue>308</issue><fpage>1</fpage><lpage>112</lpage><pub-id pub-id-type="doi">10.3897/zookeys.308.5559</pub-id></mixed-citation></tp:treatment-meta><tp:nomenclature><tp:taxon-name>
                            ‘<tp:taxon-name-part taxon-name-part-type="genus">Ornithocheirus</tp:taxon-name-part>’
                            <tp:taxon-name-part taxon-name-part-type="species">denticulatus</tp:taxon-name-part>
                        </tp:taxon-name><tp:taxon-authority>Seeley, 1870</tp:taxon-authority><xref ref-type="fig" rid="F13">Fig. 13E–H</xref><tp:nomenclature-citation-list><tp:nomenclature-citation><tp:taxon-name>Ornithocheirus denticulatus</tp:taxon-name><comment> Seeley: <xref ref-type="bibr" rid="B78">Seeley 1870</xref>: p. 122, pl. XII, fig. 8–9</comment></tp:nomenclature-citation><tp:nomenclature-citation><tp:taxon-name>Ornithocheirus denticulatus</tp:taxon-name><comment><xref ref-type="bibr" rid="B26">Seeley:Hooley 1914</xref>: p. 535</comment></tp:nomenclature-citation><tp:nomenclature-citation><tp:taxon-name>Anhanguera cuvieri</tp:taxon-name><comment> (Bowerbank): <xref ref-type="bibr" rid="B85">Unwin 2001</xref>: table 1</comment></tp:nomenclature-citation></tp:nomenclature-citation-list></tp:nomenclature><tp:treatment-sec sec-type="Holotype"><title>Holotype.</title><p>Anterior portion of the rostrum (?CAMSM B 54794) (<xref ref-type="fig" rid="F13">Fig. 13E–H</xref>)</p></tp:treatment-sec><tp:treatment-sec sec-type="Type locality"><title>Type locality.</title><p>Cambridge, Cambridgeshire, England.</p></tp:treatment-sec><tp:treatment-sec sec-type="Type horizon"><title>Type horizon.</title><p>Cambridge Greensand (Cenomanian; fossils Albian in age).</p></tp:treatment-sec><tp:treatment-sec sec-type="Diagnosis"><title>Diagnosis.</title><p>Pterodactyloid pterosaur with the following combination of characters that distinguishes it from other members of the clade: anterior expansion absent; palate dorsally curved; moderate palatal ridge; palatal ridge extending anteriorly up to the third pair of alveoli; spacing between alveoli approximately equal to their diameters; approximately 4.5 alveoli per 3 cm of jaw margin.</p></tp:treatment-sec><tp:treatment-sec sec-type="Description"><title>Description.</title><p>In the original description, <xref ref-type="bibr" rid="B78">Seeley (1870)</xref> contrasted this species with <italic><tp:taxon-name>‘Ornithocheirus’ polyodon</tp:taxon-name></italic> (see below). <italic><tp:taxon-name>‘Ornithocheirus’ denticulatus</tp:taxon-name></italic> shares with the latter the absence of an anterior expansion, the dorsally curved palate, and moderate size of the palatal ridge. However, in <italic><tp:taxon-name>‘Ornithocheirus’ denticulatus</tp:taxon-name></italic> the palatal ridge extends up to the third pair of alveoli, the spacing between the alveoli is larger, and the alveolar density is lower (4.5 alveoli per 3 cm). Because the dorsal margin of the premaxillae is broken, it cannot be access if <italic><tp:taxon-name>‘Ornithocheirus’ denticulatus</tp:taxon-name></italic> had a crest.</p><p><italic><tp:taxon-name>‘Ornithocheirus’ denticulatus</tp:taxon-name></italic> does not share the combination of characters present in <italic><tp:taxon-name>Ornithocheirus</tp:taxon-name></italic>, <italic><tp:taxon-name>Lonchodraco</tp:taxon-name></italic>, <italic><tp:taxon-name>Cimoliopterus</tp:taxon-name></italic> and <italic><tp:taxon-name>Camposipterus</tp:taxon-name></italic> and thus cannot be referred to any of these genera. In particular, <italic><tp:taxon-name>‘Ornithocheirus’ denticulatus</tp:taxon-name></italic> lacks the alveolar pattern present in <italic><tp:taxon-name>Cimoliopterus cuvieri</tp:taxon-name></italic>. <italic><tp:taxon-name>‘Ornithocheirus’ denticulatus</tp:taxon-name></italic> somewhat resembles <italic><tp:taxon-name>‘Pterodactylus’ daviesii</tp:taxon-name></italic> in that both lack an anterior expansion of the jaw, sagittal crests, and have alveoli without significant variation in size and equally spaced. They differ in the alveolar density, which is slightly higher in <italic><tp:taxon-name>‘Ornithocheirus’ denticulatus</tp:taxon-name></italic>. Unfortunately, the known material of both species is not directly comparable and their taxonomic identity cannot be confirmed.</p></tp:treatment-sec><tp:treatment-sec sec-type="Remarks"><title>Remarks.</title><p>Collection data provided by the curators at the Sedgwick Museum of Earth Sciences in Cambridge list the specimen CAMSM B 54794 as the holotype of <italic><tp:taxon-name>‘Ornithocheirus’ denticulatus</tp:taxon-name></italic>. However, the specimen could not be found during review of the collection in October 2009. The specimen was, however, one of the few figured by <xref ref-type="bibr" rid="B78">Seeley (1870</xref>: pl. XII, figs 8 and 9).</p><p>In the lack of more complete material, we here refrain from naming a new genus based on the present specimen, and refer to it using the binomen in which it was originally proposed.</p><!--PageBreak--></tp:treatment-sec><tp:treatment-sec><!--Section generated to contain objects referenced in tp:taxon-treatment.--><fig id="F13" position="float" orientation="portrait"><label>Figure 13.</label><caption><p><bold>A–D</bold> <italic><tp:taxon-name>‘Pterodactylus’ daviesii</tp:taxon-name></italic>, holotype NHMUK PV 43074 (Albian, Gault Clay Formation), anterior part of the mandibular symphysis. <bold>A</bold> right lateral view <bold>B</bold> respective line drawing <bold>C</bold> dorsal view <bold>D</bold> respective line drawing. <bold>E–H</bold> <italic><tp:taxon-name>‘Ornithocheirus’ denticulatus</tp:taxon-name></italic>, holotype ?CAMSM B 54794 (Albian, Cambridge Greensand), anterior part of the rostrum <bold>E</bold> ventral view <bold>F</bold> respective line drawing <bold>G</bold> right lateral view <bold>H</bold> respective line drawing. Abbreviations: <bold>m</bold> – maxillae, <bold>pm</bold> – premaxillae, <bold>prid</bold>– palatal ridge, <bold>sul</bold> – sulcus. Arrows and numbers indicate alveoli or teeth and their respective position. Scale bar = 10 mm. <bold>E</bold> and <bold>G</bold> from <xref ref-type="bibr" rid="B78">Seeley 1870</xref>. Photos <bold>A</bold> and <bold>C</bold> courtesy of The Natural History Museum.</p></caption><graphic xmlns:xlink="http://www.w3.org/1999/xlink" xlink:href="ZooKeys-308-001-g013.jpg" position="float" orientation="portrait" xlink:type="simple"/></fig></tp:treatment-sec><ref-list><ref id="B78"><mixed-citation xmlns:xlink="http://www.w3.org/1999/xlink" xlink:type="simple"><person-group><name name-style="western"><surname>Seeley</surname><given-names>HG</given-names></name></person-group> (<year>1870</year>) <source>The Ornithosauria: an elementary study of the bones of pterodactyls, made from fossil remains found in the Cambridge Upper Greensand, and arranged in the Woodwardian Museum of the University of Cambridge. Deighton, Bell, and Co., Cambridge, xii + 135 pp.</source></mixed-citation></ref><ref id="B26"><mixed-citation xmlns:xlink="http://www.w3.org/1999/xlink" xlink:type="simple"><person-group><name name-style="western"><surname>Hooley</surname><given-names>RW</given-names></name></person-group> (<year>1914</year>) <article-title>On the ornithosaurian genus <italic>Ornithocheirus</italic>, with a review of the specimens from the Cambridge Greensand in the Sedgwick Museum, Cambridge.</article-title><source>Annals and Magazine of Natural History</source><volume>78</volume>: <fpage>529</fpage>-<lpage>557</lpage>. doi: <ext-link ext-link-type="uri" xlink:href="http://dx.doi.org/10.1080/00222931408693521" xlink:type="simple">10.1080/00222931408693521</ext-link></mixed-citation></ref><ref id="B85"><mixed-citation xmlns:xlink="http://www.w3.org/1999/xlink" xlink:type="simple"><person-group><name name-style="western"><surname>Unwin</surname><given-names>DM</given-names></name></person-group> (<year>2001</year>) <article-title>An overview of the pterosaur assemblage from the Cambridge Greensand (Cretaceous) of Eastern England.</article-title><source>Mitteilungen aus dem Museum für Naturkunde in Berlin, Geowissenschaftliche Reihe</source><volume>4</volume>: <fpage>189</fpage>-<lpage>221</lpage>. doi: <ext-link ext-link-type="uri" xlink:href="http://dx.doi.org/10.1002/mmng.20010040112" xlink:type="simple">10.1002/mmng.20010040112</ext-link></mixed-citation></ref></ref-list></tp:taxon-treatment>
