# Supplementary material for: Taxonomic review of the Ornithocheirus complex (Pterosauria) from the Cretaceous of England
Source: Zookeys. 2013 Jun 12;(308):1–112. doi: 10.3897/zookeys.308.5559 (PMC3689139; doi:10.3897/zookeys.308.5559)
Supplement: XML Treatment for Palaeornis cliftii [file zookeys.308.5559-treatment24.xml]

<!DOCTYPE tp:taxon-treatment
  PUBLIC "-//TaxonX//DTD Taxonomic Treatment Publishing DTD v0 20100105//EN" "tax-treatment-NSO.dtd">
<tp:taxon-treatment xmlns:tp="http://www.plazi.org/taxpub"><tp:treatment-meta><mixed-citation publication-type="journal"><person-group><name><surname>Rodrigues</surname><given-names>Taissa</given-names></name><name><surname>Kellner</surname><given-names>Alexander Wilhelm Armin</given-names></name></person-group><article-title>Taxonomic review of the
                    <italic>Ornithocheirus</italic> complex (Pterosauria) from the Cretaceous of England</article-title><source>Zookeys</source><day>12</day><month>6</month><year>2013</year><volume>2013</volume><issue>308</issue><fpage>1</fpage><lpage>112</lpage><pub-id pub-id-type="doi">10.3897/zookeys.308.5559</pub-id></mixed-citation></tp:treatment-meta><tp:nomenclature><tp:taxon-name>
                            <tp:taxon-name-part taxon-name-part-type="genus">Palaeornis</tp:taxon-name-part>
                            <tp:taxon-name-part taxon-name-part-type="species">cliftii</tp:taxon-name-part>
                        </tp:taxon-name><tp:taxon-authority>Mantell, 1844</tp:taxon-authority><tp:taxon-status xmlns:xlink="http://www.w3.org/1999/xlink" xlink:type="simple">(nomen dubium)</tp:taxon-status><tp:nomenclature-citation-list><tp:nomenclature-citation><tp:taxon-name>Palaeornis cliftii</tp:taxon-name><comment> Mantell: <xref ref-type="bibr" rid="B51">Mantell 1844</xref>: p. 806, fig. 149</comment></tp:nomenclature-citation><tp:nomenclature-citation><tp:taxon-name>Palaeornis cliftii</tp:taxon-name><comment><xref ref-type="bibr" rid="B62">Pterosaur bones: Owen 1846b</xref>: fig. 1–4</comment></tp:nomenclature-citation><tp:nomenclature-citation><tp:taxon-name>Pterodactylus sylvestris</tp:taxon-name><comment> Owen: <xref ref-type="bibr" rid="B65">Owen 1859</xref>: p. 15</comment></tp:nomenclature-citation><tp:nomenclature-citation><tp:taxon-name>Pterodactylus ornis</tp:taxon-name><comment> Owen: <xref ref-type="bibr" rid="B66">Owen 1861</xref>: p. 17</comment></tp:nomenclature-citation><tp:nomenclature-citation><tp:taxon-name>Ornithochirus [sic](?) clifti [sic]</tp:taxon-name><comment> (Mantell): <xref ref-type="bibr" rid="B48">Lydekker 1888</xref>: p. 25</comment></tp:nomenclature-citation><tp:nomenclature-citation><tp:taxon-name>Ornithocheirus clifti</tp:taxon-name><comment> (Mantell): <xref ref-type="bibr" rid="B26">Hooley 1914</xref>: p. 539</comment></tp:nomenclature-citation><tp:nomenclature-citation><tp:taxon-name>Ornithocheiridae</tp:taxon-name><comment><italic>incertae sedis</italic>: <xref ref-type="bibr" rid="B101">Wellnhofer 1978</xref>: 58</comment></tp:nomenclature-citation><tp:nomenclature-citation><tp:taxon-name>Ornithostoma sedgwicki</tp:taxon-name><comment> (Seeley): Averianov 2011: p. 46</comment></tp:nomenclature-citation></tp:nomenclature-citation-list></tp:nomenclature><tp:treatment-sec sec-type="Holotype"><title>Holotype.</title><p>NHMUK PV 2353 and 2353a, partial left humerus.</p></tp:treatment-sec><tp:treatment-sec sec-type="Type locality"><title>Type locality.</title><p>Cuckfield, Sussex, England.</p></tp:treatment-sec><tp:treatment-sec sec-type="Type horizon"><title>Type horizon.</title><p>Upper Tunbridge Wells Sand Formation (<xref ref-type="bibr" rid="B106">Witton et al. 2009</xref>), Hastings Group.</p></tp:treatment-sec><tp:treatment-sec sec-type="Remarks"><title>Remarks.</title><p>This species was first described as a bird (<xref ref-type="bibr" rid="B50">Mantell 1837</xref>, <xref ref-type="bibr" rid="B51">1844</xref>) and later identified as a pterosaur bone (<xref ref-type="bibr" rid="B62">Owen 1846b</xref>). <xref ref-type="bibr" rid="B59">Newton (1888)</xref> pointed out that <italic><tp:taxon-name>Palaeornis cliftii</tp:taxon-name></italic> was a <italic>nomen dubium</italic>, and we concur. <xref ref-type="bibr" rid="B106">Witton et al. (2009)</xref> have recently thoroughly reviewed the taxonomic history and provided a detailed morphological description of <italic><tp:taxon-name>Palaeornis cliftii</tp:taxon-name></italic>, also considering it a <italic>nomen dubium</italic>. They also analyzed its phylogenetic affinities and pointed out that its classification as <italic><tp:taxon-name>Ornithocheirus</tp:taxon-name></italic> is problematic in part because the specimen cannot be compared with the holotype of <italic><tp:taxon-name>Ornithocheirus [simus]</tp:taxon-name></italic>. They identified the humerus as pertaining to <tp:taxon-name>Lonchodectidae</tp:taxon-name> (<italic>sensu</italic> <xref ref-type="bibr" rid="B85">Unwin 2001</xref>); however, as in the case with <italic><tp:taxon-name>Ornithocheirus simus</tp:taxon-name></italic>, no species referred in <italic><tp:taxon-name>Lonchodectes</tp:taxon-name></italic> (<italic>sensu</italic> <xref ref-type="bibr" rid="B85">Unwin 2001</xref>) or <italic><tp:taxon-name>Yixianopterus jingangshanensis</tp:taxon-name></italic> (<xref ref-type="bibr" rid="B45">Lü et al. 2006</xref>) has a known humerus, despite their illustration of a humerus allegedly pertaining to <italic><tp:taxon-name>Lonchodectes</tp:taxon-name></italic>. Subsequently, Averianov (2011) interpreted this specimen, along with some material from the Cambridge Greensand, as an azhdarchoid, more specifically <italic><tp:taxon-name>Ornithostoma</tp:taxon-name></italic>, which is known only from cranial material. As <italic><tp:taxon-name>Palaeornis cliftii</tp:taxon-name></italic> is funded upon non–diagnostic material, we consider it a <italic>nomen dubium</italic> and <tp:taxon-name>Azhdarchoidea</tp:taxon-name> indet.</p></tp:treatment-sec><ref-list><ref id="B51"><mixed-citation xmlns:xlink="http://www.w3.org/1999/xlink" xlink:type="simple"><person-group><name name-style="western"><surname>Mantell</surname><given-names>GA</given-names></name></person-group> (<year>1844</year>) <source>The Medals of Creation; or, First Lessons in Geology and in the Study of Organic Remains.</source><publisher-name>Henry G. Bohn</publisher-name>, <publisher-loc>London</publisher-loc>, <lpage>930</lpage> pp.</mixed-citation></ref><ref id="B62"><mixed-citation xmlns:xlink="http://www.w3.org/1999/xlink" xlink:type="simple"><person-group><name name-style="western"><surname>Owen</surname><given-names>R</given-names></name></person-group> (<year>1846b</year>) <article-title>On the supposed fossil bones of birds from the Wealden.</article-title><source>Quarterly Journal of the Geological Society</source><volume>2</volume>: <fpage>96</fpage>-<lpage>102</lpage>. doi: <ext-link ext-link-type="uri" xlink:href="http://dx.doi.org/10.1144/GSL.JGS.1846.002.01-02.30" xlink:type="simple">10.1144/GSL.JGS.1846.002.01-02.30</ext-link></mixed-citation></ref><ref id="B65"><mixed-citation xmlns:xlink="http://www.w3.org/1999/xlink" xlink:type="simple"><person-group><name name-style="western"><surname>Owen</surname><given-names>R</given-names></name></person-group> (<year>1859</year>) <source>Monograph on the fossil Reptilia of the Cretaceous formations.</source><publisher-name>Supplement no. I. Palaeontographical Society</publisher-name>, <publisher-loc>London</publisher-loc>, <lpage>19</lpage> pp.</mixed-citation></ref><ref id="B66"><mixed-citation xmlns:xlink="http://www.w3.org/1999/xlink" xlink:type="simple"><person-group><name name-style="western"><surname>Owen</surname><given-names>R</given-names></name></person-group> (<year>1861</year>) <source>Monograph on the fossil Reptilia of the Cretaceous formations.</source><publisher-name>Supplement no. III. Palaeontographical Society</publisher-name>, <publisher-loc>London</publisher-loc>, <lpage>25</lpage> pp.</mixed-citation></ref><ref id="B48"><mixed-citation xmlns:xlink="http://www.w3.org/1999/xlink" xlink:type="simple"><person-group><name name-style="western"><surname>Lydekker</surname><given-names>R</given-names></name></person-group> (<year>1888</year>) <source>Catalogue of the Fossil Reptilia and Amphibia in the British Museum (Natural History), Cromwell Road, S.</source><publisher-name>W. Part I. Trustees of the British Museum</publisher-name>, <publisher-loc>London</publisher-loc>, <lpage>309</lpage> pp.</mixed-citation></ref><ref id="B26"><mixed-citation xmlns:xlink="http://www.w3.org/1999/xlink" xlink:type="simple"><person-group><name name-style="western"><surname>Hooley</surname><given-names>RW</given-names></name></person-group> (<year>1914</year>) <article-title>On the ornithosaurian genus <italic>Ornithocheirus</italic>, with a review of the specimens from the Cambridge Greensand in the Sedgwick Museum, Cambridge.</article-title><source>Annals and Magazine of Natural History</source><volume>78</volume>: <fpage>529</fpage>-<lpage>557</lpage>. doi: <ext-link ext-link-type="uri" xlink:href="http://dx.doi.org/10.1080/00222931408693521" xlink:type="simple">10.1080/00222931408693521</ext-link></mixed-citation></ref><ref id="B101"><mixed-citation xmlns:xlink="http://www.w3.org/1999/xlink" xlink:type="simple"><person-group><name name-style="western"><surname>Wellnhofer</surname><given-names>P</given-names></name></person-group> (<year>1978</year>) <source>Pterosauria. Handbuch der Paläoherpetologie, Teil 19.</source><publisher-name>Gustav Fischer Verlag</publisher-name>, <publisher-loc>Stuttgart and New York</publisher-loc>, <lpage>82</lpage> pp.</mixed-citation></ref><ref id="B106"><mixed-citation xmlns:xlink="http://www.w3.org/1999/xlink" xlink:type="simple"><person-group><name name-style="western"><surname>Witton</surname><given-names>MP</given-names></name><name name-style="western"><surname>Martill</surname><given-names>DM</given-names></name><name name-style="western"><surname>Green</surname><given-names>M</given-names></name></person-group> (<year>2009</year>) <article-title>On pterodactyloid diversity in the British Wealden (Lower Cretaceous) and a reappraisal of ‘‘<italic>Palaeornis</italic>’’ <italic>cliftii</italic> Mantell, 1844.</article-title><source>Cretaceous Research</source><volume>30</volume>: <fpage>676</fpage>-<lpage>686</lpage>. doi: <ext-link ext-link-type="uri" xlink:href="http://dx.doi.org/10.1016/j.cretres.2008.12.004" xlink:type="simple">10.1016/j.cretres.2008.12.004</ext-link></mixed-citation></ref><ref id="B50"><mixed-citation xmlns:xlink="http://www.w3.org/1999/xlink" xlink:type="simple"><person-group><name name-style="western"><surname>Mantell</surname><given-names>G</given-names></name></person-group> (<year>1837</year>) <source>On the bones of birds discovered in the strata of Tilgate Forest, in Sussex. Transactions of the Geological Society of London, series 2, 5: 175-177.</source> doi: <ext-link ext-link-type="uri" xlink:href="http://dx.doi.org/10.1144/transgslb.5.1.175" xlink:type="simple">10.1144/transgslb.5.1.175</ext-link></mixed-citation></ref><ref id="B59"><mixed-citation xmlns:xlink="http://www.w3.org/1999/xlink" xlink:type="simple"><person-group><name name-style="western"><surname>Newton</surname><given-names>ET</given-names></name></person-group> (<year>1888</year>) <article-title>Notes on pterodactyls.</article-title><source>Proceedings of the Geologists Association of London</source><volume>10</volume>: <fpage>406</fpage>-<lpage>424</lpage>. doi: <ext-link ext-link-type="uri" xlink:href="http://dx.doi.org/10.1016/S0016-7878(88)80047-6" xlink:type="simple">10.1016/S0016-7878(88)80047-6</ext-link></mixed-citation></ref><ref id="B85"><mixed-citation xmlns:xlink="http://www.w3.org/1999/xlink" xlink:type="simple"><person-group><name name-style="western"><surname>Unwin</surname><given-names>DM</given-names></name></person-group> (<year>2001</year>) <article-title>An overview of the pterosaur assemblage from the Cambridge Greensand (Cretaceous) of Eastern England.</article-title><source>Mitteilungen aus dem Museum für Naturkunde in Berlin, Geowissenschaftliche Reihe</source><volume>4</volume>: <fpage>189</fpage>-<lpage>221</lpage>. doi: <ext-link ext-link-type="uri" xlink:href="http://dx.doi.org/10.1002/mmng.20010040112" xlink:type="simple">10.1002/mmng.20010040112</ext-link></mixed-citation></ref><ref id="B45"><mixed-citation xmlns:xlink="http://www.w3.org/1999/xlink" xlink:type="simple"><person-group><name name-style="western"><surname>Lü</surname><given-names>J</given-names></name><name name-style="western"><surname>Ji</surname><given-names>Q</given-names></name></person-group> (<year>2006</year>) <source>Preliminary results of a phylogenetic analysis of the pterosaurs from western Liaoning and surrounding areas. Journal of the Paleontological Society of Korea 22: 239-261.</source></mixed-citation></ref></ref-list></tp:taxon-treatment>
