# Supplementary material for: Taxonomic review of the Ornithocheirus complex (Pterosauria) from the Cretaceous of England
Source: Zookeys. 2013 Jun 12;(308):1–112. doi: 10.3897/zookeys.308.5559 (PMC3689139; doi:10.3897/zookeys.308.5559)
Supplement: XML Treatment for Osteornis diomedeus [file zookeys.308.5559-treatment25.xml]

<!DOCTYPE tp:taxon-treatment
  PUBLIC "-//TaxonX//DTD Taxonomic Treatment Publishing DTD v0 20100105//EN" "tax-treatment-NSO.dtd">
<tp:taxon-treatment xmlns:tp="http://www.plazi.org/taxpub"><tp:treatment-meta><mixed-citation publication-type="journal"><person-group><name><surname>Rodrigues</surname><given-names>Taissa</given-names></name><name><surname>Kellner</surname><given-names>Alexander Wilhelm Armin</given-names></name></person-group><article-title>Taxonomic review of the
                    <italic>Ornithocheirus</italic> complex (Pterosauria) from the Cretaceous of England</article-title><source>Zookeys</source><day>12</day><month>6</month><year>2013</year><volume>2013</volume><issue>308</issue><fpage>1</fpage><lpage>112</lpage><pub-id pub-id-type="doi">10.3897/zookeys.308.5559</pub-id></mixed-citation></tp:treatment-meta><tp:nomenclature><tp:taxon-name>
                            <tp:taxon-name-part taxon-name-part-type="genus">Osteornis</tp:taxon-name-part>
                            <tp:taxon-name-part taxon-name-part-type="species">diomedeus</tp:taxon-name-part>
                        </tp:taxon-name><tp:taxon-authority>Gervais, 1844</tp:taxon-authority><tp:taxon-status xmlns:xlink="http://www.w3.org/1999/xlink" xlink:type="simple">(nomen dubium)</tp:taxon-status><tp:nomenclature-citation-list><tp:nomenclature-citation><tp:taxon-name>Osteornis diomedeus</tp:taxon-name><comment> Gervais: <xref ref-type="bibr" rid="B22">Gervais 1844</xref>: p. 38</comment></tp:nomenclature-citation><tp:nomenclature-citation><tp:taxon-name>Cimoliornis diomedeus</tp:taxon-name><comment><xref ref-type="bibr" rid="B61">(Gervais): Owen 1846a</xref>: p. 545, fig. 230.</comment></tp:nomenclature-citation><tp:nomenclature-citation><tp:taxon-name>Ornithochirus [sic] diomedius [sic]</tp:taxon-name><comment> (Gervais): <xref ref-type="bibr" rid="B48">Lydekker 1888</xref>: p. 13</comment></tp:nomenclature-citation><tp:nomenclature-citation><tp:taxon-name>Ornithocheirus diomedius [sic]</tp:taxon-name><comment> (Gervais): <xref ref-type="bibr" rid="B26">Hooley 1914</xref>: p. 539</comment></tp:nomenclature-citation><tp:nomenclature-citation><tp:taxon-name>Ornithocheiridae</tp:taxon-name><comment><italic>incertae sedis</italic>: <xref ref-type="bibr" rid="B101">Wellnhofer 1978</xref>: 58</comment></tp:nomenclature-citation></tp:nomenclature-citation-list></tp:nomenclature><tp:treatment-sec sec-type="Holotype"><title>Holotype.</title><p>NHMUK PV 39418, distal end of a wing metacarpal.</p><!--PageBreak--></tp:treatment-sec><tp:treatment-sec sec-type="Type locality"><title>Type locality.</title><p>Chesterton, Cambridgeshire, England.</p></tp:treatment-sec><tp:treatment-sec sec-type="Type horizon"><title>Type horizon.</title><p>Chalk Formation (Cenomanian / Turonian).</p></tp:treatment-sec><tp:treatment-sec sec-type="Remarks"><title>Remarks.</title><p><xref ref-type="bibr" rid="B60">Owen (1842)</xref> briefly described and figured a specimen (NHMUK PV 39418) that he considered to be the distal end of a tibia, belonging to a bird similar to an albatross, but he did not name it (<xref ref-type="bibr" rid="B60">Owen 1842</xref>: fig. 2). <xref ref-type="bibr" rid="B22">Gervais (1844)</xref> agreed with this identification and named it <italic><tp:taxon-name>Osteornis diomedeus</tp:taxon-name></italic>. Latter, <xref ref-type="bibr" rid="B61">Owen (1846a)</xref> remarked that Gervais used the name <italic><tp:taxon-name>Osteornis</tp:taxon-name></italic> not in the sense of a genus, but as a name he applied it to all fossil bird bones, and redesignated NHMUK PV 39418 as the type of <italic><tp:taxon-name>Cimoliornis diomedeus</tp:taxon-name></italic>. The specimen is now considered a fragment of the distal part of the wing metacarpal of a pterosaur (<xref ref-type="bibr" rid="B65">Owen 1859</xref>, <xref ref-type="bibr" rid="B67">1874</xref>; <xref ref-type="bibr" rid="B59">Newton 1888</xref>; <xref ref-type="bibr" rid="B101">Wellnhofer 1978</xref>; <xref ref-type="bibr" rid="B52">Martill 2010</xref>). <xref ref-type="bibr" rid="B26">Hooley (1914)</xref> placed it provisionally in <italic><tp:taxon-name>Ornithocheirus</tp:taxon-name></italic>, while <xref ref-type="bibr" rid="B101">Wellnhofer (1978)</xref> referred it to <tp:taxon-name>Ornithocheiridae</tp:taxon-name> <italic>incertae sedis</italic>. Several authors (<xref ref-type="bibr" rid="B26">Hooley 1914</xref>; <xref ref-type="bibr" rid="B48">Lydekker 1888</xref>; <xref ref-type="bibr" rid="B101">Wellnhofer 1978</xref>; <xref ref-type="bibr" rid="B52">Martill 2010</xref>) misspelled the specific epithet as <italic>diomedius</italic>.</p><p>The two known pterosaur clades from the Chalk Formation are the <tp:taxon-name>Lonchodraconidae</tp:taxon-name> and <italic><tp:taxon-name>Cimoliopterus cuvieri</tp:taxon-name></italic>, whose metacarpals are unknown. This material is quite fragmentary, and its structure does not allow species or genus–level identification. Therefore, <italic><tp:taxon-name>Cimoliornis diomedeus</tp:taxon-name></italic> is considered a <italic>nomen dubium</italic>.</p></tp:treatment-sec><ref-list><ref id="B22"><mixed-citation xmlns:xlink="http://www.w3.org/1999/xlink" xlink:type="simple"><person-group><name name-style="western"><surname>Gervais</surname><given-names>FLP</given-names></name></person-group> (<year>1844</year>) <source>Remarques sur les oiseaux fossiles. Doctoral dissertation, Paris, France: Faculté des Sciences, Université Paris.</source></mixed-citation></ref><ref id="B61"><mixed-citation xmlns:xlink="http://www.w3.org/1999/xlink" xlink:type="simple"><person-group><name name-style="western"><surname>Owen</surname><given-names>R</given-names></name></person-group> (<year>1846a</year>) <source>A history of British fossil mammals and birds.</source><publisher-name>John van Voorst, Paternoster Row</publisher-name>, <publisher-loc>London</publisher-loc>, <lpage>560</lpage> pp.</mixed-citation></ref><ref id="B48"><mixed-citation xmlns:xlink="http://www.w3.org/1999/xlink" xlink:type="simple"><person-group><name name-style="western"><surname>Lydekker</surname><given-names>R</given-names></name></person-group> (<year>1888</year>) <source>Catalogue of the Fossil Reptilia and Amphibia in the British Museum (Natural History), Cromwell Road, S.</source><publisher-name>W. Part I. Trustees of the British Museum</publisher-name>, <publisher-loc>London</publisher-loc>, <lpage>309</lpage> pp.</mixed-citation></ref><ref id="B26"><mixed-citation xmlns:xlink="http://www.w3.org/1999/xlink" xlink:type="simple"><person-group><name name-style="western"><surname>Hooley</surname><given-names>RW</given-names></name></person-group> (<year>1914</year>) <article-title>On the ornithosaurian genus <italic>Ornithocheirus</italic>, with a review of the specimens from the Cambridge Greensand in the Sedgwick Museum, Cambridge.</article-title><source>Annals and Magazine of Natural History</source><volume>78</volume>: <fpage>529</fpage>-<lpage>557</lpage>. doi: <ext-link ext-link-type="uri" xlink:href="http://dx.doi.org/10.1080/00222931408693521" xlink:type="simple">10.1080/00222931408693521</ext-link></mixed-citation></ref><ref id="B101"><mixed-citation xmlns:xlink="http://www.w3.org/1999/xlink" xlink:type="simple"><person-group><name name-style="western"><surname>Wellnhofer</surname><given-names>P</given-names></name></person-group> (<year>1978</year>) <source>Pterosauria. Handbuch der Paläoherpetologie, Teil 19.</source><publisher-name>Gustav Fischer Verlag</publisher-name>, <publisher-loc>Stuttgart and New York</publisher-loc>, <lpage>82</lpage> pp.</mixed-citation></ref><ref id="B60"><mixed-citation xmlns:xlink="http://www.w3.org/1999/xlink" xlink:type="simple"><person-group><name name-style="western"><surname>Owen</surname><given-names>R</given-names></name></person-group> (<year>1842</year>) <source>Description of the remains of a bird, tortoise, and lizard from the Chalk of Kent. Transactions of the Geological Society of London, series 2, 6: 411-413.</source> doi: <ext-link ext-link-type="uri" xlink:href="http://dx.doi.org/10.1144/transgslb.6.2.411" xlink:type="simple">10.1144/transgslb.6.2.411</ext-link></mixed-citation></ref><ref id="B65"><mixed-citation xmlns:xlink="http://www.w3.org/1999/xlink" xlink:type="simple"><person-group><name name-style="western"><surname>Owen</surname><given-names>R</given-names></name></person-group> (<year>1859</year>) <source>Monograph on the fossil Reptilia of the Cretaceous formations.</source><publisher-name>Supplement no. I. Palaeontographical Society</publisher-name>, <publisher-loc>London</publisher-loc>, <lpage>19</lpage> pp.</mixed-citation></ref><ref id="B67"><mixed-citation xmlns:xlink="http://www.w3.org/1999/xlink" xlink:type="simple"><person-group><name name-style="western"><surname>Owen</surname><given-names>R</given-names></name></person-group> (<year>1874</year>) <source>Monograph on the fossil Reptilia of the Mesozoic Formations.</source><publisher-name>Palaeontographical Society</publisher-name>, <publisher-loc>London</publisher-loc>, <lpage>14</lpage> pp.</mixed-citation></ref><ref id="B59"><mixed-citation xmlns:xlink="http://www.w3.org/1999/xlink" xlink:type="simple"><person-group><name name-style="western"><surname>Newton</surname><given-names>ET</given-names></name></person-group> (<year>1888</year>) <article-title>Notes on pterodactyls.</article-title><source>Proceedings of the Geologists Association of London</source><volume>10</volume>: <fpage>406</fpage>-<lpage>424</lpage>. doi: <ext-link ext-link-type="uri" xlink:href="http://dx.doi.org/10.1016/S0016-7878(88)80047-6" xlink:type="simple">10.1016/S0016-7878(88)80047-6</ext-link></mixed-citation></ref><ref id="B52"><mixed-citation xmlns:xlink="http://www.w3.org/1999/xlink" xlink:type="simple"><person-group><name name-style="western"><surname>Martill</surname><given-names>DM</given-names></name></person-group> (<year>2010</year>) <article-title>The early history of pterosaur discovery in Great Britain.</article-title> In: <person-group><name name-style="western"><surname>Moody</surname><given-names>RTJ</given-names></name><name name-style="western"><surname>Buffetaut</surname><given-names>E</given-names></name><name name-style="western"><surname>Naish</surname><given-names>D</given-names></name><name name-style="western"><surname>Martill</surname><given-names>DM</given-names></name></person-group> (<role>Eds</role>). <issue-title> Dinosaurs and other extinct saurians: a historical perspective.</issue-title><source>Geological Society Special Publications</source><volume>343</volume>: <fpage>287</fpage>-<lpage>311</lpage>.</mixed-citation></ref></ref-list></tp:taxon-treatment>
