# Supplementary material for: Taxonomic review of the Ornithocheirus complex (Pterosauria) from the Cretaceous of England
Source: Zookeys. 2013 Jun 12;(308):1–112. doi: 10.3897/zookeys.308.5559 (PMC3689139; doi:10.3897/zookeys.308.5559)
Supplement: XML Treatment for Pterodactylus compressirostris [file zookeys.308.5559-treatment26.xml]

<!DOCTYPE tp:taxon-treatment
  PUBLIC "-//TaxonX//DTD Taxonomic Treatment Publishing DTD v0 20100105//EN" "tax-treatment-NSO.dtd">
<tp:taxon-treatment xmlns:tp="http://www.plazi.org/taxpub"><tp:treatment-meta><mixed-citation publication-type="journal"><person-group><name><surname>Rodrigues</surname><given-names>Taissa</given-names></name><name><surname>Kellner</surname><given-names>Alexander Wilhelm Armin</given-names></name></person-group><article-title>Taxonomic review of the
                    <italic>Ornithocheirus</italic> complex (Pterosauria) from the Cretaceous of England</article-title><source>Zookeys</source><day>12</day><month>6</month><year>2013</year><volume>2013</volume><issue>308</issue><fpage>1</fpage><lpage>112</lpage><pub-id pub-id-type="doi">10.3897/zookeys.308.5559</pub-id></mixed-citation></tp:treatment-meta><tp:nomenclature><tp:taxon-name>
                            <tp:taxon-name-part taxon-name-part-type="genus">Pterodactylus</tp:taxon-name-part>
                            <tp:taxon-name-part taxon-name-part-type="species">compressirostris</tp:taxon-name-part>
                        </tp:taxon-name><tp:taxon-authority>Owen, 1851</tp:taxon-authority><tp:taxon-status xmlns:xlink="http://www.w3.org/1999/xlink" xlink:type="simple">(nomen dubium)</tp:taxon-status><xref ref-type="fig" rid="F14">Fig. 14</xref><tp:nomenclature-citation-list><tp:nomenclature-citation><tp:taxon-name>Pterodactylus compressirostris</tp:taxon-name><comment><xref ref-type="bibr" rid="B64">Owen: Owen 1851b</xref><xref ref-type="bibr" rid="B63">: p. 32, pl. V, figs 1–3. Owen 1851a</xref>: p. 95, pl. XXVIII, figs 8–10.</comment></tp:nomenclature-citation><tp:nomenclature-citation><tp:taxon-name>Ornithochirus [sic] compressirostris</tp:taxon-name><comment> (Owen): <xref ref-type="bibr" rid="B48">Lydekker 1888</xref>: p. 11.</comment></tp:nomenclature-citation><tp:nomenclature-citation><tp:taxon-name>Ornithocheirus compressirostris</tp:taxon-name><comment> (Owen): <xref ref-type="bibr" rid="B2">Arthaber 1922</xref>: p. 16, fig. 5.</comment></tp:nomenclature-citation><tp:nomenclature-citation><tp:taxon-name>Lonchodectes compressirostris</tp:taxon-name><comment> (Owen): <xref ref-type="bibr" rid="B26">Hooley 1914</xref>: p. 535.</comment></tp:nomenclature-citation><tp:nomenclature-citation><tp:taxon-name>Ornthocheirus [sic] compressirostris</tp:taxon-name><comment> (Owen): <xref ref-type="bibr" rid="B42">Kuhn 1967</xref>: p. 42.</comment></tp:nomenclature-citation><tp:nomenclature-citation><tp:taxon-name>Ornithocheirus compressirostris</tp:taxon-name><comment> (Owen): <xref ref-type="bibr" rid="B101">Wellnhofer 1978</xref>: p. 56, fig. 4.</comment></tp:nomenclature-citation><tp:nomenclature-citation><tp:taxon-name>Lonchodectes compressirostris</tp:taxon-name><comment> (Owen): <xref ref-type="bibr" rid="B85">Unwin 2001</xref>: p. 210, table 1.</comment></tp:nomenclature-citation></tp:nomenclature-citation-list></tp:nomenclature><tp:treatment-sec sec-type="Syntype"><title>Syntype.</title><p>NHMUK PV 39410, partial rostrum and mandible (<xref ref-type="fig" rid="F14">Fig. 14A–H</xref>).</p></tp:treatment-sec><tp:treatment-sec sec-type="Type locality"><title>Type locality.</title><p>Burham, Kent, England.</p></tp:treatment-sec><tp:treatment-sec sec-type="Type horizon"><title>Type horizon.</title><p>Chalk Formation (Cenomanian / Turonian).</p></tp:treatment-sec><tp:treatment-sec sec-type="Description"><title>Description.</title><p>The holotype of <!--PageBreak--><!--PageBreak--><italic><tp:taxon-name>Pterodactylus compressirostris</tp:taxon-name></italic> consists of the middle portion of the rostrum (<xref ref-type="fig" rid="F14">Fig. 14E–H</xref>), without the anterior end of the rostrum, and by a mandibular fragment that is strongly compressed mediolaterally (<xref ref-type="fig" rid="F14">Fig. 14A–D</xref>). The rostrum has been subject to some distortion. The symphyseal fragment has been considered part of the upper jaw since its original description (<xref ref-type="bibr" rid="B64">Owen 1851b</xref>), until <xref ref-type="bibr" rid="B32">Kellner (1990: 100)</xref> demonstrated the presence of a medial groove and reidentified it as a lower jaw. <xref ref-type="bibr" rid="B63">Owen (1851a)</xref> referred both specimens to the same species, because they come “from the same pit, if not from the same block”. It is unclear whether these specimens were found associated, and they could well represent different individuals (even if conspecific). It is noteworthy that at least two different pterosaur species from the Chalk Formation were found in the same pit (<italic><tp:taxon-name>Cimoliopterus cuvieri</tp:taxon-name></italic> and <italic><tp:taxon-name>Lonchodraco giganteus</tp:taxon-name></italic>, according to Bowerbank 1852). <xref ref-type="bibr" rid="B32">Kellner (1990)</xref> suggested that these two fragments might belong to different individuals, so that (1) they should receive separate catalog numbers, and (2) one of them should be designated the lectotype. As the majority of species from the <italic><tp:taxon-name>Ornithocheirus</tp:taxon-name></italic> complex is based on jaw tips, we here designate the mandibular fragment as the lectotype, with the original catalogue number NHMUK PV 39410. The other specimen, comprising the middle part of the rostrum, should be renumbered.</p><p>The lectotype of <italic><tp:taxon-name>Pterodactylus compressirostris</tp:taxon-name></italic> does not have a mandibular crest or raised alveoli, excluding it from <tp:taxon-name>Lonchodraconidae</tp:taxon-name>. It is distinctly compressed, incomplete, and non–diagnostic. Regarding the the cranial portion, few comparisons to <italic><tp:taxon-name>Lonchodraco(?) microdon</tp:taxon-name></italic> are possible as the specimens are not directly comparable, but they differ in the depth of the palatal ridge, which is lower in <italic><tp:taxon-name>Pterodactylus compressirostris</tp:taxon-name></italic>. The cranial fragment has small and widely spaced alveoli, reminiscent of <tp:taxon-name>Lonchodraconidae</tp:taxon-name>, but it is not possible to evaluate whether this feature extended to the tips of the jaws, as in <italic><tp:taxon-name>Lonchodraco giganteus</tp:taxon-name></italic>, <italic><tp:taxon-name>Lonchodraco machaerorhynchus</tp:taxon-name></italic>, and <italic><tp:taxon-name>Lonchodraco(?) microdon</tp:taxon-name></italic>, or if the anteriormost alveoli showed size variation, as in <tp:taxon-name>Anhangueridae</tp:taxon-name>. The referred specimen shares with <tp:taxon-name>Anhangueridae</tp:taxon-name> small alveoli on raised alveolar margins in the posterior portion of the maxillae, with the spacing between them roughly equivalent to their diameters. It differs from <tp:taxon-name>Anhangueridae</tp:taxon-name> in the lack of a premaxillary crest. However, crucial information is lacking due to the absence of the anterior portion of the rostrum in this specimen, a portion very diagnostic for toothed pteranodontoids, and upon which the taxonomy of the group is largely based. Both specimens upon which the species is based are uninformative. Therefore, we here consider <italic><tp:taxon-name>Pterodactylus compressirostris</tp:taxon-name></italic> a <italic>nomen dubium</italic>.</p></tp:treatment-sec><tp:treatment-sec sec-type="Remarks"><title>Remarks.</title><p><italic><tp:taxon-name>Pterodactylus compressirostris</tp:taxon-name></italic> was until recently involved in a taxonomic problem. <xref ref-type="bibr" rid="B41">Khozatskii and Yur’ev (1964)</xref> and <xref ref-type="bibr" rid="B42">Kuhn (1967)</xref> erroneously considered it the type species of <italic><tp:taxon-name>Ornithocheirus</tp:taxon-name></italic>. This proposal was adopted by latter researchers (<xref ref-type="bibr" rid="B101">Wellnhofer 1978</xref>; <xref ref-type="bibr" rid="B39">Kellner and Tomida 2000</xref>; <xref ref-type="bibr" rid="B94">Veldmeijer et al. 2009</xref>). <xref ref-type="bibr" rid="B85">Unwin (2001)</xref>, however, demonstrated that the type species of <italic><tp:taxon-name>Ornithocheirus</tp:taxon-name></italic> should be <italic><tp:taxon-name>Ornithocheirus simus</tp:taxon-name></italic> by monotypy.</p><p>To further complicate the taxonomy of this species, <xref ref-type="bibr" rid="B42">Kuhn (1967)</xref> also referred <italic><tp:taxon-name>Pterodactylus compressirostris</tp:taxon-name></italic> as the type species of <italic><tp:taxon-name>Lonchodectes</tp:taxon-name></italic>, and considered <italic><tp:taxon-name>Lonchodectes</tp:taxon-name></italic> synonymous with <italic><tp:taxon-name>Ornithocheirus</tp:taxon-name></italic>. Because we consider <italic><tp:taxon-name>Pterodactylus compressirostris</tp:taxon-name></italic> a <italic>nomen dubium</italic>, the genus <italic><tp:taxon-name>Lonchodectes</tp:taxon-name></italic> Hooley, 1914 and the family <tp:taxon-name>Lonchodectidae</tp:taxon-name> Unwin, 2001 should not be used.</p><fig id="F14" position="float" orientation="portrait"><label>Figure 14.</label><caption><p><italic><tp:taxon-name>Pterodactylus compressirostris</tp:taxon-name></italic>, holotype NHMUK PV 39410 (Cenomanian / Turonian, Chalk Formation). <bold>A–D</bold> proposed lectotype, fragment of the mandibular symphysis <bold>A</bold> left lateral view <bold>B</bold> respective line drawing <bold>C</bold> dorsal view <bold>D</bold> respective line drawing. <bold>E–H</bold> referred specimen, portion of the rostrum <bold>E</bold> left lateral view <bold>F</bold> respective line drawing <bold>G</bold> ventral view <bold>H</bold> respective line drawing. Abbreviations: <bold>ch</bold> – choanae, <bold>d</bold> – dentary, <bold>m</bold> – maxillae, <bold>naof</bold> – nasoantorbital fenestra, <bold>pl</bold> – palatine, <bold>pm</bold> – premaxillae, <bold>prid</bold> – palatal ridge, <bold>sul</bold>– sulcus. Arrows indicate alveoli or teeth. Scale bar = 10 mm. Photos courtesy of The Natural History Museum.</p></caption><graphic xmlns:xlink="http://www.w3.org/1999/xlink" xlink:href="ZooKeys-308-001-g014.jpg" position="float" orientation="portrait" xlink:type="simple"/></fig></tp:treatment-sec><ref-list><ref id="B64"><mixed-citation xmlns:xlink="http://www.w3.org/1999/xlink" xlink:type="simple"><person-group><name name-style="western"><surname>Owen</surname><given-names>R</given-names></name></person-group> (<year>1851b</year>) <article-title>On a new species of pterodactyle (<italic>Pterodactylus compressirostris</italic>, Owen) from the Chalk; with some remarks on the nomenclature of the previously described species.</article-title><source>Proceedings of the Zoological Society of London</source><volume>19</volume>: <fpage>21</fpage>-<lpage>34</lpage>. doi: <ext-link ext-link-type="uri" xlink:href="http://dx.doi.org/10.1111/j.1096-3642.1851.tb01126.x" xlink:type="simple">10.1111/j.1096-3642.1851.tb01126.x</ext-link></mixed-citation></ref><ref id="B63"><mixed-citation xmlns:xlink="http://www.w3.org/1999/xlink" xlink:type="simple"><person-group><name name-style="western"><surname>Owen</surname><given-names>R</given-names></name></person-group> (<year>1851a</year>) <source>A monograph on the fossil Reptilia of the Cretaceous formations.</source><publisher-name>Palaeontographical Society</publisher-name>, <publisher-loc>London</publisher-loc>, <lpage>118</lpage> pp.</mixed-citation></ref><ref id="B48"><mixed-citation xmlns:xlink="http://www.w3.org/1999/xlink" xlink:type="simple"><person-group><name name-style="western"><surname>Lydekker</surname><given-names>R</given-names></name></person-group> (<year>1888</year>) <source>Catalogue of the Fossil Reptilia and Amphibia in the British Museum (Natural History), Cromwell Road, S.</source><publisher-name>W. Part I. Trustees of the British Museum</publisher-name>, <publisher-loc>London</publisher-loc>, <lpage>309</lpage> pp.</mixed-citation></ref><ref id="B2"><mixed-citation xmlns:xlink="http://www.w3.org/1999/xlink" xlink:type="simple"><person-group><name name-style="western"><surname>Arthaber</surname><given-names>G</given-names></name></person-group> (<year>1922</year>) <article-title>Über Entwicklung, Ausbildung und Austerben der Flugsaurier.</article-title><source>Palaeontologische Zeitschrift</source><volume>4</volume>: <fpage>1</fpage>-<lpage>47</lpage>.</mixed-citation></ref><ref id="B26"><mixed-citation xmlns:xlink="http://www.w3.org/1999/xlink" xlink:type="simple"><person-group><name name-style="western"><surname>Hooley</surname><given-names>RW</given-names></name></person-group> (<year>1914</year>) <article-title>On the ornithosaurian genus <italic>Ornithocheirus</italic>, with a review of the specimens from the Cambridge Greensand in the Sedgwick Museum, Cambridge.</article-title><source>Annals and Magazine of Natural History</source><volume>78</volume>: <fpage>529</fpage>-<lpage>557</lpage>. doi: <ext-link ext-link-type="uri" xlink:href="http://dx.doi.org/10.1080/00222931408693521" xlink:type="simple">10.1080/00222931408693521</ext-link></mixed-citation></ref><ref id="B42"><mixed-citation xmlns:xlink="http://www.w3.org/1999/xlink" xlink:type="simple"><person-group><name name-style="western"><surname>Kuhn</surname><given-names>O</given-names></name></person-group> (<year>1967</year>) <source>Die fossile Wirbeltierklasse Pterosauria.</source><publisher-name>Verlag Oeben</publisher-name>, <publisher-loc>Krailling bei München</publisher-loc>, <lpage>52</lpage> pp.</mixed-citation></ref><ref id="B101"><mixed-citation xmlns:xlink="http://www.w3.org/1999/xlink" xlink:type="simple"><person-group><name name-style="western"><surname>Wellnhofer</surname><given-names>P</given-names></name></person-group> (<year>1978</year>) <source>Pterosauria. Handbuch der Paläoherpetologie, Teil 19.</source><publisher-name>Gustav Fischer Verlag</publisher-name>, <publisher-loc>Stuttgart and New York</publisher-loc>, <lpage>82</lpage> pp.</mixed-citation></ref><ref id="B85"><mixed-citation xmlns:xlink="http://www.w3.org/1999/xlink" xlink:type="simple"><person-group><name name-style="western"><surname>Unwin</surname><given-names>DM</given-names></name></person-group> (<year>2001</year>) <article-title>An overview of the pterosaur assemblage from the Cambridge Greensand (Cretaceous) of Eastern England.</article-title><source>Mitteilungen aus dem Museum für Naturkunde in Berlin, Geowissenschaftliche Reihe</source><volume>4</volume>: <fpage>189</fpage>-<lpage>221</lpage>. doi: <ext-link ext-link-type="uri" xlink:href="http://dx.doi.org/10.1002/mmng.20010040112" xlink:type="simple">10.1002/mmng.20010040112</ext-link></mixed-citation></ref><ref id="B32"><mixed-citation xmlns:xlink="http://www.w3.org/1999/xlink" xlink:type="simple"><person-group><name name-style="western"><surname>Kellner</surname><given-names>AWA</given-names></name></person-group> (<year>1990</year>) <article-title>Os répteis voadores do Cretáceo brasileiro.</article-title><source>Anuário do Instituto de Geociências</source><volume>12</volume>: <fpage>86</fpage>-<lpage>106</lpage>.</mixed-citation></ref><ref id="B41"><mixed-citation xmlns:xlink="http://www.w3.org/1999/xlink" xlink:type="simple"><person-group><name name-style="western"><surname>Khozatskii</surname><given-names>LI</given-names></name><name name-style="western"><surname>Yur’ev</surname><given-names>KB</given-names></name></person-group> (<year>1964</year>) <article-title>[Pterosauria].</article-title> In: <person-group><name name-style="western"><surname>Orlov</surname><given-names>JA</given-names></name></person-group> (<role>Ed.</role>). <issue-title>Osnovy Paleontologii 12 [Amphibians, Reptiles, Birds].</issue-title><source>Izdatel’stvo Nauka, Moscow</source>: <fpage>589</fpage>-<lpage>603</lpage>.</mixed-citation></ref><ref id="B39"><mixed-citation xmlns:xlink="http://www.w3.org/1999/xlink" xlink:type="simple"><person-group><name name-style="western"><surname>Kellner</surname><given-names>AWA</given-names></name><name name-style="western"><surname>Tomida</surname><given-names>Y</given-names></name></person-group> (<year>2000</year>) <article-title>Description of a new species of Anhangueridae (Pterodactyloidea) with comments on the pterosaur fauna from the Santana Formation (Aptian-Albian), northeastern Brazil.</article-title><source>National Science Museum Monographs</source><volume>17</volume>: <fpage>1</fpage>-<lpage>135</lpage>.</mixed-citation></ref><ref id="B94"><mixed-citation xmlns:xlink="http://www.w3.org/1999/xlink" xlink:type="simple"><person-group><name name-style="western"><surname>Veldmeijer</surname><given-names>AJ</given-names></name><name name-style="western"><surname>Meijer</surname><given-names>HJM</given-names></name><name name-style="western"><surname>Signore</surname><given-names>M</given-names></name></person-group> (<year>2009</year>) <article-title>Description of pterosaurian (Pterodactyloidea: Anhangueridae, <italic>Brasileodactylus</italic>) remains from the Lower Cretaceous of Brazil.</article-title><source>Deinsea</source><volume>13</volume>: <fpage>9</fpage>-<lpage>40</lpage>.</mixed-citation></ref></ref-list></tp:taxon-treatment>
