# Supplementary material for: Taxonomic review of the Ornithocheirus complex (Pterosauria) from the Cretaceous of England
Source: Zookeys. 2013 Jun 12;(308):1–112. doi: 10.3897/zookeys.308.5559 (PMC3689139; doi:10.3897/zookeys.308.5559)
Supplement: XML Treatment for Pterodactylus woodwardi [file zookeys.308.5559-treatment28.xml]

<!DOCTYPE tp:taxon-treatment
  PUBLIC "-//TaxonX//DTD Taxonomic Treatment Publishing DTD v0 20100105//EN" "tax-treatment-NSO.dtd">
<tp:taxon-treatment xmlns:tp="http://www.plazi.org/taxpub"><tp:treatment-meta><mixed-citation publication-type="journal"><person-group><name><surname>Rodrigues</surname><given-names>Taissa</given-names></name><name><surname>Kellner</surname><given-names>Alexander Wilhelm Armin</given-names></name></person-group><article-title>Taxonomic review of the
                    <italic>Ornithocheirus</italic> complex (Pterosauria) from the Cretaceous of England</article-title><source>Zookeys</source><day>12</day><month>6</month><year>2013</year><volume>2013</volume><issue>308</issue><fpage>1</fpage><lpage>112</lpage><pub-id pub-id-type="doi">10.3897/zookeys.308.5559</pub-id></mixed-citation></tp:treatment-meta><tp:nomenclature><tp:taxon-name>
                            <tp:taxon-name-part taxon-name-part-type="genus">Pterodactylus</tp:taxon-name-part>
                            <tp:taxon-name-part taxon-name-part-type="species">woodwardi</tp:taxon-name-part>
                        </tp:taxon-name><tp:taxon-authority>Owen, 1861</tp:taxon-authority><tp:taxon-status xmlns:xlink="http://www.w3.org/1999/xlink" xlink:type="simple">(nomen dubium)</tp:taxon-status><xref ref-type="fig" rid="F15">Fig. 15E–H</xref><tp:nomenclature-citation-list><tp:nomenclature-citation><tp:taxon-name>Pterodactylus woodwardi</tp:taxon-name><comment> Owen: <xref ref-type="bibr" rid="B66">Owen 1861</xref>: p. 4, pl. II, fig. 3</comment></tp:nomenclature-citation><tp:nomenclature-citation><tp:taxon-name>“Ptenodactylus” woodwardi</tp:taxon-name><comment> (Owen): <xref ref-type="bibr" rid="B77">Seeley 1869</xref>: p. xvi [disclaimed]</comment></tp:nomenclature-citation><tp:nomenclature-citation><tp:taxon-name>Ornithocheirus woodwardi</tp:taxon-name><comment> (Owen): <xref ref-type="bibr" rid="B78">Seeley 1870</xref>: p. 125</comment></tp:nomenclature-citation><tp:nomenclature-citation><tp:taxon-name>Ornithochirus [sic](?) simus</tp:taxon-name><comment> (Owen): <xref ref-type="bibr" rid="B48">Lydekker 1888</xref>: p. 16</comment></tp:nomenclature-citation><tp:nomenclature-citation><tp:taxon-name>Criorhynchus woodwardi</tp:taxon-name><comment> (Owen): <xref ref-type="bibr" rid="B26">Hooley 1914</xref>: p. 536</comment></tp:nomenclature-citation><tp:nomenclature-citation><tp:taxon-name>Criorhynchus woodwardi</tp:taxon-name><comment> (Owen): <xref ref-type="bibr" rid="B2">Arthaber 1922</xref>: p. 18</comment></tp:nomenclature-citation><tp:nomenclature-citation><tp:taxon-name>Criorhynchus simus</tp:taxon-name><comment> (Owen): <xref ref-type="bibr" rid="B101">Wellnhofer 1978</xref>: p. 60</comment></tp:nomenclature-citation><tp:nomenclature-citation><tp:taxon-name>Coloborhynchus sedgwickii</tp:taxon-name><comment> (Owen): <xref ref-type="bibr" rid="B85">Unwin 2001</xref>: p. 194, table 1</comment></tp:nomenclature-citation></tp:nomenclature-citation-list></tp:nomenclature><tp:treatment-sec sec-type="Holotype"><title>Holotype.</title><p>CAMSM B 54433a, anterior portion of the rostrum (<xref ref-type="fig" rid="F15">Fig. 15E–H</xref>).</p></tp:treatment-sec><tp:treatment-sec sec-type="Type locality"><title>Type locality.</title><p>Cambridge, Cambridgeshire, England.</p><!--PageBreak--></tp:treatment-sec><tp:treatment-sec sec-type="Type horizon"><title>Type horizon.</title><p>Cambridge Greensand (Cenomanian; fossils Albian in age).</p></tp:treatment-sec><tp:treatment-sec sec-type="Description"><title>Description.</title><p>The holotype of <italic><tp:taxon-name>Pterodactylus woodwardi</tp:taxon-name></italic> comprises a fragment of the anterior portion of the tip of the rostrum. It is quite incomplete, consisting mostly of a transverse section. The first pair of teeth is located anteriorly, and the second pair faces anteroventrally. There is no premaxillary crest at the anteriormost tip of the rostrum, but the presence of a more posteriorly located crest cannot be ruled out. The specimen is very fragmentary and several important characters cannot be observed on it. Therefore, it is considered a <italic>nomen dubium</italic>.</p></tp:treatment-sec><tp:treatment-sec sec-type="Remarks"><title>Remarks.</title><!--PageBreak--><p><italic><tp:taxon-name>Pterodactylus woodwardi</tp:taxon-name></italic> was listed as <italic><tp:taxon-name>Ornithocheirus woodwardi</tp:taxon-name></italic> by <xref ref-type="bibr" rid="B78">Seeley (1870)</xref>. <xref ref-type="bibr" rid="B48">Lydekker (1888)</xref> also referred it to <italic><tp:taxon-name>Ornithocheirus</tp:taxon-name></italic>, but as <italic><tp:taxon-name>Ornithocheirus simus</tp:taxon-name></italic> (with the misspelling <italic><tp:taxon-name>Ornithochirus</tp:taxon-name></italic>). <xref ref-type="bibr" rid="B101">Wellnhofer (1978)</xref> considered it synonymous with <italic><tp:taxon-name>Criorhynchus</tp:taxon-name></italic> [=<italic><tp:taxon-name>Ornithocheirus</tp:taxon-name></italic>] <italic>simus</italic>. <xref ref-type="bibr" rid="B26">Hooley (1914)</xref> referred it as <italic><tp:taxon-name>Criorhynchus woodwardi</tp:taxon-name></italic>. Most recently, <xref ref-type="bibr" rid="B85">Unwin (2001)</xref> synonymized it with <italic><tp:taxon-name>Coloborhynchus</tp:taxon-name></italic> [=<italic><tp:taxon-name>Camposipterus(?)</tp:taxon-name></italic>] <italic>sedgwickii</italic>.</p></tp:treatment-sec><tp:treatment-sec><!--Section generated to contain objects referenced in tp:taxon-treatment.--><fig id="F15" position="float" orientation="portrait"><label>Figure 15.</label><caption><p><bold>A–D</bold> <italic><tp:taxon-name>Pterodactylus fittoni</tp:taxon-name></italic>, holotype CAMSM B54423 (Albian, Cambridge Greensand), anterior part of the rostrum. <bold>A</bold> right lateral view <bold>B</bold> respective line drawing <bold>C</bold> ventral view <bold>D</bold> respective line drawing. <bold>E–H</bold> <italic><tp:taxon-name>Ornithocheirus woodwardi</tp:taxon-name></italic>, holotype CAMSM B 54433a (Albian, Cambridge Greensand), anterior part of the rostrum <bold>E</bold> anterior view <bold>F</bold> respective line drawing <bold>G</bold> right lateral view <bold>H</bold> respective line drawing. Abbreviations: <bold>m</bold> – maxillae, <bold>pm</bold> – premaxillae, <bold>prid</bold> – palatal ridge. Arrows and numbers indicate alveoli or teeth and their respective position. Scale bar = 10 mm.</p></caption><graphic xmlns:xlink="http://www.w3.org/1999/xlink" xlink:href="ZooKeys-308-001-g015.jpg" position="float" orientation="portrait" xlink:type="simple"/></fig></tp:treatment-sec><ref-list><ref id="B66"><mixed-citation xmlns:xlink="http://www.w3.org/1999/xlink" xlink:type="simple"><person-group><name name-style="western"><surname>Owen</surname><given-names>R</given-names></name></person-group> (<year>1861</year>) <source>Monograph on the fossil Reptilia of the Cretaceous formations.</source><publisher-name>Supplement no. III. Palaeontographical Society</publisher-name>, <publisher-loc>London</publisher-loc>, <lpage>25</lpage> pp.</mixed-citation></ref><ref id="B77"><mixed-citation xmlns:xlink="http://www.w3.org/1999/xlink" xlink:type="simple"><person-group><name name-style="western"><surname>Seeley</surname><given-names>HG</given-names></name></person-group> (<year>1869</year>) <source>Index to the fossil remains of Aves, Ornithosauria, and Reptilia, from the Secondary System of Strata arranged in the Woodwardian Museum of the University of Cambridge. Deighton, Bell and Co., Cambridge, xxiii + 143 pp.</source></mixed-citation></ref><ref id="B78"><mixed-citation xmlns:xlink="http://www.w3.org/1999/xlink" xlink:type="simple"><person-group><name name-style="western"><surname>Seeley</surname><given-names>HG</given-names></name></person-group> (<year>1870</year>) <source>The Ornithosauria: an elementary study of the bones of pterodactyls, made from fossil remains found in the Cambridge Upper Greensand, and arranged in the Woodwardian Museum of the University of Cambridge. Deighton, Bell, and Co., Cambridge, xii + 135 pp.</source></mixed-citation></ref><ref id="B48"><mixed-citation xmlns:xlink="http://www.w3.org/1999/xlink" xlink:type="simple"><person-group><name name-style="western"><surname>Lydekker</surname><given-names>R</given-names></name></person-group> (<year>1888</year>) <source>Catalogue of the Fossil Reptilia and Amphibia in the British Museum (Natural History), Cromwell Road, S.</source><publisher-name>W. Part I. Trustees of the British Museum</publisher-name>, <publisher-loc>London</publisher-loc>, <lpage>309</lpage> pp.</mixed-citation></ref><ref id="B26"><mixed-citation xmlns:xlink="http://www.w3.org/1999/xlink" xlink:type="simple"><person-group><name name-style="western"><surname>Hooley</surname><given-names>RW</given-names></name></person-group> (<year>1914</year>) <article-title>On the ornithosaurian genus <italic>Ornithocheirus</italic>, with a review of the specimens from the Cambridge Greensand in the Sedgwick Museum, Cambridge.</article-title><source>Annals and Magazine of Natural History</source><volume>78</volume>: <fpage>529</fpage>-<lpage>557</lpage>. doi: <ext-link ext-link-type="uri" xlink:href="http://dx.doi.org/10.1080/00222931408693521" xlink:type="simple">10.1080/00222931408693521</ext-link></mixed-citation></ref><ref id="B2"><mixed-citation xmlns:xlink="http://www.w3.org/1999/xlink" xlink:type="simple"><person-group><name name-style="western"><surname>Arthaber</surname><given-names>G</given-names></name></person-group> (<year>1922</year>) <article-title>Über Entwicklung, Ausbildung und Austerben der Flugsaurier.</article-title><source>Palaeontologische Zeitschrift</source><volume>4</volume>: <fpage>1</fpage>-<lpage>47</lpage>.</mixed-citation></ref><ref id="B101"><mixed-citation xmlns:xlink="http://www.w3.org/1999/xlink" xlink:type="simple"><person-group><name name-style="western"><surname>Wellnhofer</surname><given-names>P</given-names></name></person-group> (<year>1978</year>) <source>Pterosauria. Handbuch der Paläoherpetologie, Teil 19.</source><publisher-name>Gustav Fischer Verlag</publisher-name>, <publisher-loc>Stuttgart and New York</publisher-loc>, <lpage>82</lpage> pp.</mixed-citation></ref><ref id="B85"><mixed-citation xmlns:xlink="http://www.w3.org/1999/xlink" xlink:type="simple"><person-group><name name-style="western"><surname>Unwin</surname><given-names>DM</given-names></name></person-group> (<year>2001</year>) <article-title>An overview of the pterosaur assemblage from the Cambridge Greensand (Cretaceous) of Eastern England.</article-title><source>Mitteilungen aus dem Museum für Naturkunde in Berlin, Geowissenschaftliche Reihe</source><volume>4</volume>: <fpage>189</fpage>-<lpage>221</lpage>. doi: <ext-link ext-link-type="uri" xlink:href="http://dx.doi.org/10.1002/mmng.20010040112" xlink:type="simple">10.1002/mmng.20010040112</ext-link></mixed-citation></ref></ref-list></tp:taxon-treatment>
