# Supplementary material for: Taxonomic review of the Ornithocheirus complex (Pterosauria) from the Cretaceous of England
Source: Zookeys. 2013 Jun 12;(308):1–112. doi: 10.3897/zookeys.308.5559 (PMC3689139; doi:10.3897/zookeys.308.5559)
Supplement: XML Treatment for Ornithocheirus carteri [file zookeys.308.5559-treatment30.xml]

<!DOCTYPE tp:taxon-treatment
  PUBLIC "-//TaxonX//DTD Taxonomic Treatment Publishing DTD v0 20100105//EN" "tax-treatment-NSO.dtd">
<tp:taxon-treatment xmlns:tp="http://www.plazi.org/taxpub"><tp:treatment-meta><mixed-citation publication-type="journal"><person-group><name><surname>Rodrigues</surname><given-names>Taissa</given-names></name><name><surname>Kellner</surname><given-names>Alexander Wilhelm Armin</given-names></name></person-group><article-title>Taxonomic review of the
                    <italic>Ornithocheirus</italic> complex (Pterosauria) from the Cretaceous of England</article-title><source>Zookeys</source><day>12</day><month>6</month><year>2013</year><volume>2013</volume><issue>308</issue><fpage>1</fpage><lpage>112</lpage><pub-id pub-id-type="doi">10.3897/zookeys.308.5559</pub-id></mixed-citation></tp:treatment-meta><tp:nomenclature><tp:taxon-name>
                            <tp:taxon-name-part taxon-name-part-type="genus">Ornithocheirus</tp:taxon-name-part>
                            <tp:taxon-name-part taxon-name-part-type="species">carteri</tp:taxon-name-part>
                        </tp:taxon-name><tp:taxon-authority>Seeley, 1870</tp:taxon-authority><tp:taxon-status xmlns:xlink="http://www.w3.org/1999/xlink" xlink:type="simple">(nomen dubium)</tp:taxon-status><xref ref-type="fig" rid="F16">Fig. 16E–H</xref><tp:nomenclature-citation-list><tp:nomenclature-citation><tp:taxon-name>Ornithocheirus carteri</tp:taxon-name><comment> Seeley: <xref ref-type="bibr" rid="B77">Seeley 1869</xref>: p. xvi [disclaimed]</comment></tp:nomenclature-citation><tp:nomenclature-citation><tp:taxon-name>Ornithocheirus carteri</tp:taxon-name><comment> Seeley: <xref ref-type="bibr" rid="B78">Seeley 1870</xref>: p. 128</comment></tp:nomenclature-citation><tp:nomenclature-citation><tp:taxon-name>Criorhynchus carteri</tp:taxon-name><comment> (Seeley): <xref ref-type="bibr" rid="B26">Hooley 1914</xref>: p. 536</comment></tp:nomenclature-citation><tp:nomenclature-citation><tp:taxon-name>Criorhynchus simus</tp:taxon-name><comment> (Owen): <xref ref-type="bibr" rid="B101">Wellnhofer 1978</xref>: p. 60</comment></tp:nomenclature-citation><tp:nomenclature-citation><tp:taxon-name>Ornithocheirus simus</tp:taxon-name><comment> (Owen): <xref ref-type="bibr" rid="B85">Unwin 2001</xref>: table 1</comment></tp:nomenclature-citation></tp:nomenclature-citation-list></tp:nomenclature><tp:treatment-sec sec-type="Holotype"><title>Holotype.</title><p>CAMSM B 54437, anterior portion of the rostrum (<xref ref-type="fig" rid="F16">Fig. 16E–H</xref>).</p></tp:treatment-sec><tp:treatment-sec sec-type="Type locality"><title>Type locality.</title><p>Cambridge, Cambridgeshire, England.</p></tp:treatment-sec><tp:treatment-sec sec-type="Type horizon"><title>Type horizon.</title><p>Cambridge Greensand (Cenomanian; fossils Albian in age).</p></tp:treatment-sec><tp:treatment-sec sec-type="Description"><title>Description.</title><p><xref ref-type="bibr" rid="B78">Seeley (1870)</xref> named this species based on some differences between CAMSM B 54437 and the holotype of <!--PageBreak--><!--PageBreak--><italic><tp:taxon-name>Ornithocheirus simus</tp:taxon-name></italic>. He noted that the rostrum is not as high and narrower; the lateral surfaces bear several longitudinal furrows, which he believed to be impressions of blood vessels; and the first pair of teeth are larger, more conical, circular, and separated by a large gap. Although the rostrum is not as tall as in <italic><tp:taxon-name>Ornithocheirus simus</tp:taxon-name></italic>, it is not possible to determine if this size difference is merely ontogenetic. However, the separation between the right and left teeth of the first pair of alveoli is larger than the holotype of <italic><tp:taxon-name>Ornithocheirus simus</tp:taxon-name></italic>. Therefore, we reject referring <italic><tp:taxon-name>Ornithocheirus carteri</tp:taxon-name></italic> to <italic><tp:taxon-name>Ornithocheirus simus</tp:taxon-name></italic> and consider it a <italic>nomen dubium</italic>.</p></tp:treatment-sec><tp:treatment-sec><!--Section generated to contain objects referenced in tp:taxon-treatment.--><fig id="F16" position="float" orientation="portrait"><label>Figure 16.</label><caption><p><bold>A–D</bold> <italic><tp:taxon-name>Ornithocheirus brachyrhinus</tp:taxon-name></italic>, holotype CAMSM B54443 (Albian, Cambridge Greensand), anterior part of the rostrum. <bold>A</bold> right lateral view <bold>B</bold> respective line drawing <bold>C</bold> ventral view <bold>D</bold> respective line drawing. <bold>E–H</bold> <italic><tp:taxon-name>Ornithocheirus carteri</tp:taxon-name></italic>, holotype CAMSM B 54437 (Albian, Cambridge Greensand), anterior part of the rostrum <bold>E</bold> anterior view <bold>F</bold> respective line drawing <bold>G</bold> left lateral view <bold>H</bold> respective line drawing. Abbreviations: <bold>m</bold> – maxillae, <bold>pm</bold> – premaxillae, <bold>prid</bold> – palatal ridge. Arrows and numbers indicate alveoli or teeth and their respective position. Scale bar = 10 mm.</p></caption><graphic xmlns:xlink="http://www.w3.org/1999/xlink" xlink:href="ZooKeys-308-001-g016.jpg" position="float" orientation="portrait" xlink:type="simple"/></fig></tp:treatment-sec><ref-list><ref id="B77"><mixed-citation xmlns:xlink="http://www.w3.org/1999/xlink" xlink:type="simple"><person-group><name name-style="western"><surname>Seeley</surname><given-names>HG</given-names></name></person-group> (<year>1869</year>) <source>Index to the fossil remains of Aves, Ornithosauria, and Reptilia, from the Secondary System of Strata arranged in the Woodwardian Museum of the University of Cambridge. Deighton, Bell and Co., Cambridge, xxiii + 143 pp.</source></mixed-citation></ref><ref id="B78"><mixed-citation xmlns:xlink="http://www.w3.org/1999/xlink" xlink:type="simple"><person-group><name name-style="western"><surname>Seeley</surname><given-names>HG</given-names></name></person-group> (<year>1870</year>) <source>The Ornithosauria: an elementary study of the bones of pterodactyls, made from fossil remains found in the Cambridge Upper Greensand, and arranged in the Woodwardian Museum of the University of Cambridge. Deighton, Bell, and Co., Cambridge, xii + 135 pp.</source></mixed-citation></ref><ref id="B26"><mixed-citation xmlns:xlink="http://www.w3.org/1999/xlink" xlink:type="simple"><person-group><name name-style="western"><surname>Hooley</surname><given-names>RW</given-names></name></person-group> (<year>1914</year>) <article-title>On the ornithosaurian genus <italic>Ornithocheirus</italic>, with a review of the specimens from the Cambridge Greensand in the Sedgwick Museum, Cambridge.</article-title><source>Annals and Magazine of Natural History</source><volume>78</volume>: <fpage>529</fpage>-<lpage>557</lpage>. doi: <ext-link ext-link-type="uri" xlink:href="http://dx.doi.org/10.1080/00222931408693521" xlink:type="simple">10.1080/00222931408693521</ext-link></mixed-citation></ref><ref id="B101"><mixed-citation xmlns:xlink="http://www.w3.org/1999/xlink" xlink:type="simple"><person-group><name name-style="western"><surname>Wellnhofer</surname><given-names>P</given-names></name></person-group> (<year>1978</year>) <source>Pterosauria. Handbuch der Paläoherpetologie, Teil 19.</source><publisher-name>Gustav Fischer Verlag</publisher-name>, <publisher-loc>Stuttgart and New York</publisher-loc>, <lpage>82</lpage> pp.</mixed-citation></ref><ref id="B85"><mixed-citation xmlns:xlink="http://www.w3.org/1999/xlink" xlink:type="simple"><person-group><name name-style="western"><surname>Unwin</surname><given-names>DM</given-names></name></person-group> (<year>2001</year>) <article-title>An overview of the pterosaur assemblage from the Cambridge Greensand (Cretaceous) of Eastern England.</article-title><source>Mitteilungen aus dem Museum für Naturkunde in Berlin, Geowissenschaftliche Reihe</source><volume>4</volume>: <fpage>189</fpage>-<lpage>221</lpage>. doi: <ext-link ext-link-type="uri" xlink:href="http://dx.doi.org/10.1002/mmng.20010040112" xlink:type="simple">10.1002/mmng.20010040112</ext-link></mixed-citation></ref></ref-list></tp:taxon-treatment>
