# Supplementary material for: Taxonomic review of the Ornithocheirus complex (Pterosauria) from the Cretaceous of England
Source: Zookeys. 2013 Jun 12;(308):1–112. doi: 10.3897/zookeys.308.5559 (PMC3689139; doi:10.3897/zookeys.308.5559)
Supplement: XML Treatment for Ornithocheirus dentatus [file zookeys.308.5559-treatment32.xml]

<!DOCTYPE tp:taxon-treatment
  PUBLIC "-//TaxonX//DTD Taxonomic Treatment Publishing DTD v0 20100105//EN" "tax-treatment-NSO.dtd">
<tp:taxon-treatment xmlns:tp="http://www.plazi.org/taxpub"><tp:treatment-meta><mixed-citation publication-type="journal"><person-group><name><surname>Rodrigues</surname><given-names>Taissa</given-names></name><name><surname>Kellner</surname><given-names>Alexander Wilhelm Armin</given-names></name></person-group><article-title>Taxonomic review of the
                    <italic>Ornithocheirus</italic> complex (Pterosauria) from the Cretaceous of England</article-title><source>Zookeys</source><day>12</day><month>6</month><year>2013</year><volume>2013</volume><issue>308</issue><fpage>1</fpage><lpage>112</lpage><pub-id pub-id-type="doi">10.3897/zookeys.308.5559</pub-id></mixed-citation></tp:treatment-meta><tp:nomenclature><tp:taxon-name>
                            <tp:taxon-name-part taxon-name-part-type="genus">Ornithocheirus</tp:taxon-name-part>
                            <tp:taxon-name-part taxon-name-part-type="species">dentatus</tp:taxon-name-part>
                        </tp:taxon-name><tp:taxon-authority>Seeley, 1870</tp:taxon-authority><tp:taxon-status xmlns:xlink="http://www.w3.org/1999/xlink" xlink:type="simple">(nomen dubium)</tp:taxon-status><xref ref-type="fig" rid="F17">Fig. 17E–H</xref><tp:nomenclature-citation-list><tp:nomenclature-citation><tp:taxon-name>“Ptenodactylus” dentatus</tp:taxon-name><comment> Seeley: <xref ref-type="bibr" rid="B77">Seeley 1869</xref>: p. xvi [disclaimed]</comment></tp:nomenclature-citation><tp:nomenclature-citation><tp:taxon-name>Ornithocheirus dentatus</tp:taxon-name><comment> Seeley: <xref ref-type="bibr" rid="B78">Seeley 1870</xref>: p. 119</comment></tp:nomenclature-citation><tp:nomenclature-citation><tp:taxon-name>Ornithocheirus dentatus</tp:taxon-name><comment> Seeley: <xref ref-type="bibr" rid="B26">Hooley 1914</xref>: p. 535</comment></tp:nomenclature-citation><tp:nomenclature-citation><tp:taxon-name>Anhanguera cuvieri</tp:taxon-name><comment> (Bowerbank): <xref ref-type="bibr" rid="B85">Unwin 2001</xref>: table 1</comment></tp:nomenclature-citation></tp:nomenclature-citation-list></tp:nomenclature><tp:treatment-sec sec-type="Holotype"><title>Holotype.</title><p>CAMSM B 54544, anterior portion of the rostrum (<xref ref-type="fig" rid="F17">Fig. 17E–H</xref>).</p><!--PageBreak--></tp:treatment-sec><tp:treatment-sec sec-type="Type locality"><title>Type locality.</title><p>Cambridge, Cambridgeshire, England.</p></tp:treatment-sec><tp:treatment-sec sec-type="Type horizon"><title>Type horizon.</title><p>Cambridge Greensand (Cenomanian; fossils Albian in age).</p></tp:treatment-sec><tp:treatment-sec sec-type="Description"><title>Description.</title><p><xref ref-type="bibr" rid="B78">Seeley (1870)</xref> described <italic><tp:taxon-name>Ornithocheirus dentatus</tp:taxon-name></italic> based on a fragmentary anterior portion of an upper jaw. Interestingly, CAMSM B 54544 lacks a fully developed alveolus on the right side (possibly the third), but differing from <italic><tp:taxon-name>Camposipterus(?) sedgwickii</tp:taxon-name></italic> and <italic><tp:taxon-name>Anhanguera blittersdorffi</tp:taxon-name></italic> (Pz–DBAV UERJ 40) because its margins are slightly marked. In the other specimens, the margins are completely absent.</p><p><xref ref-type="bibr" rid="B78">Seeley (1870)</xref> compared and distinguished <italic><tp:taxon-name>Ornithocheirus dentatus</tp:taxon-name></italic> from <italic><tp:taxon-name>Ornithocheirus</tp:taxon-name></italic> [=<italic><tp:taxon-name>Camposipterus(?)</tp:taxon-name></italic>] <italic>sedgwickii</italic> based on a wider palate and smaller teeth. It is hard to understand what he meant by wider palate, since CAMSM B 54544 is quite smaller individual in comparison to the holotype of <italic><tp:taxon-name>Camposipterus(?) sedgwickii</tp:taxon-name></italic>, but both species can be further distinguished by the lack of an anterior expansion and of a dorsally curved palate in <italic><tp:taxon-name>Ornithocheirus dentatus</tp:taxon-name></italic>, besides a lower rostrum in the latter.</p><p><xref ref-type="bibr" rid="B85">Unwin (2001)</xref> synonymized <italic><tp:taxon-name>Ornithocheirus dentatus</tp:taxon-name></italic> with <italic><tp:taxon-name>Anhanguera</tp:taxon-name></italic> [=<italic><tp:taxon-name>Cimoliopterus</tp:taxon-name></italic>] <italic>cuvieri</italic>. However, <xref ref-type="bibr" rid="B78">Seeley (1870)</xref> had already noticed that both species can be differentiated by the presence of smaller alveoli, which are placed more closely together. It can also be excluded from the <tp:taxon-name>Lonchodraconidae</tp:taxon-name> as it does not possess a deep palatal ridge or alveoli placed on elevations. Due to fragmentary state of CAMSM B 54544, we regard <italic><tp:taxon-name>Ornithocheirus dentatus</tp:taxon-name></italic> as a <italic>nomen dubium</italic>.</p></tp:treatment-sec><tp:treatment-sec><!--Section generated to contain objects referenced in tp:taxon-treatment.--><fig id="F17" position="float" orientation="portrait"><label>Figure 17.</label><caption><p><bold>A–D</bold> <italic><tp:taxon-name>Ornithocheirus crassidens</tp:taxon-name></italic>, holotype CAMSM B 54499 (Albian, Cambridge Greensand), anterior fragment of the rostrum. <bold>A</bold> right lateral view <bold>B</bold> respective line drawing <bold>C</bold> ventral view <bold>D</bold> respective line drawing. <bold>E–H</bold> <italic><tp:taxon-name>Ornithocheirus dentatus</tp:taxon-name></italic>, holotype CAMSM B 54544 (Albian, Cambridge Greensand), anterior part of the rostrum <bold>E</bold> right lateral view <bold>F</bold> respective line drawing <bold>G</bold> ventral view <bold>H</bold> respective line drawing. Abbreviations:: <bold>m</bold> – maxillae, <bold>pm</bold> – premaxillae, <bold>prid</bold> – palatal ridge. Arrows and numbers indicate alveoli or teeth and their respective position. Scale bar = 10 mm.</p></caption><graphic xmlns:xlink="http://www.w3.org/1999/xlink" xlink:href="ZooKeys-308-001-g017.jpg" position="float" orientation="portrait" xlink:type="simple"/></fig></tp:treatment-sec><ref-list><ref id="B77"><mixed-citation xmlns:xlink="http://www.w3.org/1999/xlink" xlink:type="simple"><person-group><name name-style="western"><surname>Seeley</surname><given-names>HG</given-names></name></person-group> (<year>1869</year>) <source>Index to the fossil remains of Aves, Ornithosauria, and Reptilia, from the Secondary System of Strata arranged in the Woodwardian Museum of the University of Cambridge. Deighton, Bell and Co., Cambridge, xxiii + 143 pp.</source></mixed-citation></ref><ref id="B78"><mixed-citation xmlns:xlink="http://www.w3.org/1999/xlink" xlink:type="simple"><person-group><name name-style="western"><surname>Seeley</surname><given-names>HG</given-names></name></person-group> (<year>1870</year>) <source>The Ornithosauria: an elementary study of the bones of pterodactyls, made from fossil remains found in the Cambridge Upper Greensand, and arranged in the Woodwardian Museum of the University of Cambridge. Deighton, Bell, and Co., Cambridge, xii + 135 pp.</source></mixed-citation></ref><ref id="B26"><mixed-citation xmlns:xlink="http://www.w3.org/1999/xlink" xlink:type="simple"><person-group><name name-style="western"><surname>Hooley</surname><given-names>RW</given-names></name></person-group> (<year>1914</year>) <article-title>On the ornithosaurian genus <italic>Ornithocheirus</italic>, with a review of the specimens from the Cambridge Greensand in the Sedgwick Museum, Cambridge.</article-title><source>Annals and Magazine of Natural History</source><volume>78</volume>: <fpage>529</fpage>-<lpage>557</lpage>. doi: <ext-link ext-link-type="uri" xlink:href="http://dx.doi.org/10.1080/00222931408693521" xlink:type="simple">10.1080/00222931408693521</ext-link></mixed-citation></ref><ref id="B85"><mixed-citation xmlns:xlink="http://www.w3.org/1999/xlink" xlink:type="simple"><person-group><name name-style="western"><surname>Unwin</surname><given-names>DM</given-names></name></person-group> (<year>2001</year>) <article-title>An overview of the pterosaur assemblage from the Cambridge Greensand (Cretaceous) of Eastern England.</article-title><source>Mitteilungen aus dem Museum für Naturkunde in Berlin, Geowissenschaftliche Reihe</source><volume>4</volume>: <fpage>189</fpage>-<lpage>221</lpage>. doi: <ext-link ext-link-type="uri" xlink:href="http://dx.doi.org/10.1002/mmng.20010040112" xlink:type="simple">10.1002/mmng.20010040112</ext-link></mixed-citation></ref></ref-list></tp:taxon-treatment>
