# Supplementary material for: Taxonomic review of the Ornithocheirus complex (Pterosauria) from the Cretaceous of England
Source: Zookeys. 2013 Jun 12;(308):1–112. doi: 10.3897/zookeys.308.5559 (PMC3689139; doi:10.3897/zookeys.308.5559)
Supplement: XML Treatment for Ornithocheirus enchorhynchus [file zookeys.308.5559-treatment33.xml]

<!DOCTYPE tp:taxon-treatment
  PUBLIC "-//TaxonX//DTD Taxonomic Treatment Publishing DTD v0 20100105//EN" "tax-treatment-NSO.dtd">
<tp:taxon-treatment xmlns:tp="http://www.plazi.org/taxpub"><tp:treatment-meta><mixed-citation publication-type="journal"><person-group><name><surname>Rodrigues</surname><given-names>Taissa</given-names></name><name><surname>Kellner</surname><given-names>Alexander Wilhelm Armin</given-names></name></person-group><article-title>Taxonomic review of the
                    <italic>Ornithocheirus</italic> complex (Pterosauria) from the Cretaceous of England</article-title><source>Zookeys</source><day>12</day><month>6</month><year>2013</year><volume>2013</volume><issue>308</issue><fpage>1</fpage><lpage>112</lpage><pub-id pub-id-type="doi">10.3897/zookeys.308.5559</pub-id></mixed-citation></tp:treatment-meta><tp:nomenclature><tp:taxon-name>
                            <tp:taxon-name-part taxon-name-part-type="genus">Ornithocheirus</tp:taxon-name-part>
                            <tp:taxon-name-part taxon-name-part-type="species">enchorhynchus</tp:taxon-name-part>
                        </tp:taxon-name><tp:taxon-authority>Seeley, 1870</tp:taxon-authority><tp:taxon-status xmlns:xlink="http://www.w3.org/1999/xlink" xlink:type="simple">(nomen dubium)</tp:taxon-status><xref ref-type="fig" rid="F18">Fig. 18A–D</xref><tp:nomenclature-citation-list><tp:nomenclature-citation><tp:taxon-name>“Ptenodactylus” enchorhynchus</tp:taxon-name><comment> Seeley: <xref ref-type="bibr" rid="B77">Seeley 1869</xref>: p. xvi [disclaimed]</comment></tp:nomenclature-citation><tp:nomenclature-citation><tp:taxon-name>Ornithocheirus enchorhynchus</tp:taxon-name><comment> Seeley: <xref ref-type="bibr" rid="B78">Seeley 1870</xref>: p. 123</comment></tp:nomenclature-citation><tp:nomenclature-citation><tp:taxon-name>Ornithocheirus enchorhynchus</tp:taxon-name><comment> Seeley: <xref ref-type="bibr" rid="B26">Hooley 1914</xref>: p. 535</comment></tp:nomenclature-citation><tp:nomenclature-citation><tp:taxon-name>Anhanguera cuvieri</tp:taxon-name><comment> (Bowerbank): <xref ref-type="bibr" rid="B85">Unwin 2001</xref>: table 1</comment></tp:nomenclature-citation></tp:nomenclature-citation-list></tp:nomenclature><tp:treatment-sec sec-type="Holotype"><title>Holotype.</title><p>CAMSM B 54444, anterior portion of the rostrum (<xref ref-type="fig" rid="F18">Fig. 18A–D</xref>).</p></tp:treatment-sec><tp:treatment-sec sec-type="Type locality"><title>Type locality.</title><p>Cambridge, Cambridgeshire, England.</p></tp:treatment-sec><tp:treatment-sec sec-type="Type horizon"><title>Type horizon.</title><p>Cambridge Greensand (Cenomanian; fossils Albian in age).</p></tp:treatment-sec><tp:treatment-sec sec-type="Description"><title>Description.</title><p>CAMSM B 54444 is a fragment of the anterior portion of the premaxillae and maxillae, including three pairs of alveoli. The first pair of alveoli is located anteriorly, separated by a thin wall of bone from the second pair. The spacing between the second and third pairs is larger but still smaller than the diameter of the alveoli. Such spacing is common within species of the <italic><tp:taxon-name>Ornithocheirus</tp:taxon-name></italic> complex which share dorsal curvature of the palate, as is in the present specimen.</p><p><xref ref-type="bibr" rid="B78">Seeley (1870)</xref> noted that it was similar to <!--PageBreak--><italic><tp:taxon-name>Ornithocheirus brachyrhinus</tp:taxon-name></italic> but is larger, has a wider palate, lacks a palatal ridge, and has a larger first pair of alveoli. These size differences could be due to ontogeny, whereas the absence of a ridge could be explained by postmortem abrasion. <xref ref-type="bibr" rid="B78">Seeley (1870)</xref> compared it with <italic><tp:taxon-name>Camposipterus(?) colorhinus</tp:taxon-name></italic>, but pointed out that the latter has a diagnostic anterior depression, which is absent in CAMSM B 54444.</p><p><xref ref-type="bibr" rid="B85">Unwin (2001)</xref> synonymized <!--PageBreak--><italic><tp:taxon-name>Ornithocheirus enchorhynchus</tp:taxon-name></italic> with <italic><tp:taxon-name>Anhanguera</tp:taxon-name></italic> [=<italic><tp:taxon-name>Cimoliopterus</tp:taxon-name></italic>] <italic>cuvieri</italic>. Both species are quite similar, sharing features such as the absence of a crest on the anterior end of the rostrum, the dorsally curved palate, the first pair of teeth facing anteriorly, and the absence of an anterior expansion. However, as in the case of <italic><tp:taxon-name>Ornithocheirus brachyrhinus</tp:taxon-name></italic>, the incompleteness of the holotype of <italic><tp:taxon-name>Ornithocheirus enchorhynchus</tp:taxon-name></italic> precludes it from being compared to <italic><tp:taxon-name>Cimoliopterus cuvieri</tp:taxon-name></italic>. Therefore, <italic><tp:taxon-name>Ornithocheirus enchorhynchus</tp:taxon-name></italic> is considered here a <italic>nomen dubium</italic>.</p></tp:treatment-sec><tp:treatment-sec sec-type="Remarks"><title>Remarks.</title><p><xref ref-type="bibr" rid="B26">Hooley (1914)</xref> agreed with <xref ref-type="bibr" rid="B78">Seeley (1870)</xref> that this species should be referred to <italic><tp:taxon-name>Ornithocheirus</tp:taxon-name></italic>, and <xref ref-type="bibr" rid="B101">Wellnhofer (1978)</xref> provisionally followed him. <xref ref-type="bibr" rid="B85">Unwin (2001)</xref> synonymized it with <italic><tp:taxon-name>Anhanguera</tp:taxon-name></italic> [=<italic><tp:taxon-name>Cimoliopterus</tp:taxon-name></italic>] <italic>cuvieri</italic>.</p><fig id="F18" position="float" orientation="portrait"><label>Figure 18.</label><caption><p><bold>A–D</bold> <italic><tp:taxon-name>Ornithocheirus enchorhynchus</tp:taxon-name></italic>, holotype CAMSM B 54444 (Albian, Cambridge Greensand), anterior part of the rostrum. <bold>A</bold> right lateral view <bold>B</bold> respective line drawing <bold>C</bold> ventral view <bold>D</bold> respective line drawing. <bold>E–H</bold> <italic><tp:taxon-name>Ornithocheirus eurygnathus</tp:taxon-name></italic>, holotype CAMSM B54644 (Albian, Cambridge Greensand), anterior part of the rostrum <bold>E</bold> ?right lateral view <bold>F</bold> respective line drawing <bold>G</bold> ?ventral view <bold>H</bold> respective line drawing. Abbreviations: <bold>m</bold> – maxillae, <bold>pm</bold> – premaxillae. Arrows and numbers indicate alveoli or teeth and their respective position. Scale bar = 10 mm.</p></caption><graphic xmlns:xlink="http://www.w3.org/1999/xlink" xlink:href="ZooKeys-308-001-g018.jpg" position="float" orientation="portrait" xlink:type="simple"/></fig></tp:treatment-sec><ref-list><ref id="B77"><mixed-citation xmlns:xlink="http://www.w3.org/1999/xlink" xlink:type="simple"><person-group><name name-style="western"><surname>Seeley</surname><given-names>HG</given-names></name></person-group> (<year>1869</year>) <source>Index to the fossil remains of Aves, Ornithosauria, and Reptilia, from the Secondary System of Strata arranged in the Woodwardian Museum of the University of Cambridge. Deighton, Bell and Co., Cambridge, xxiii + 143 pp.</source></mixed-citation></ref><ref id="B78"><mixed-citation xmlns:xlink="http://www.w3.org/1999/xlink" xlink:type="simple"><person-group><name name-style="western"><surname>Seeley</surname><given-names>HG</given-names></name></person-group> (<year>1870</year>) <source>The Ornithosauria: an elementary study of the bones of pterodactyls, made from fossil remains found in the Cambridge Upper Greensand, and arranged in the Woodwardian Museum of the University of Cambridge. Deighton, Bell, and Co., Cambridge, xii + 135 pp.</source></mixed-citation></ref><ref id="B26"><mixed-citation xmlns:xlink="http://www.w3.org/1999/xlink" xlink:type="simple"><person-group><name name-style="western"><surname>Hooley</surname><given-names>RW</given-names></name></person-group> (<year>1914</year>) <article-title>On the ornithosaurian genus <italic>Ornithocheirus</italic>, with a review of the specimens from the Cambridge Greensand in the Sedgwick Museum, Cambridge.</article-title><source>Annals and Magazine of Natural History</source><volume>78</volume>: <fpage>529</fpage>-<lpage>557</lpage>. doi: <ext-link ext-link-type="uri" xlink:href="http://dx.doi.org/10.1080/00222931408693521" xlink:type="simple">10.1080/00222931408693521</ext-link></mixed-citation></ref><ref id="B85"><mixed-citation xmlns:xlink="http://www.w3.org/1999/xlink" xlink:type="simple"><person-group><name name-style="western"><surname>Unwin</surname><given-names>DM</given-names></name></person-group> (<year>2001</year>) <article-title>An overview of the pterosaur assemblage from the Cambridge Greensand (Cretaceous) of Eastern England.</article-title><source>Mitteilungen aus dem Museum für Naturkunde in Berlin, Geowissenschaftliche Reihe</source><volume>4</volume>: <fpage>189</fpage>-<lpage>221</lpage>. doi: <ext-link ext-link-type="uri" xlink:href="http://dx.doi.org/10.1002/mmng.20010040112" xlink:type="simple">10.1002/mmng.20010040112</ext-link></mixed-citation></ref><ref id="B101"><mixed-citation xmlns:xlink="http://www.w3.org/1999/xlink" xlink:type="simple"><person-group><name name-style="western"><surname>Wellnhofer</surname><given-names>P</given-names></name></person-group> (<year>1978</year>) <source>Pterosauria. Handbuch der Paläoherpetologie, Teil 19.</source><publisher-name>Gustav Fischer Verlag</publisher-name>, <publisher-loc>Stuttgart and New York</publisher-loc>, <lpage>82</lpage> pp.</mixed-citation></ref></ref-list></tp:taxon-treatment>
