# Supplementary material for: Taxonomic review of the Ornithocheirus complex (Pterosauria) from the Cretaceous of England
Source: Zookeys. 2013 Jun 12;(308):1–112. doi: 10.3897/zookeys.308.5559 (PMC3689139; doi:10.3897/zookeys.308.5559)
Supplement: XML Treatment for Ornithocheirus tenuirostris [file zookeys.308.5559-treatment37.xml]

<!DOCTYPE tp:taxon-treatment
  PUBLIC "-//TaxonX//DTD Taxonomic Treatment Publishing DTD v0 20100105//EN" "tax-treatment-NSO.dtd">
<tp:taxon-treatment xmlns:tp="http://www.plazi.org/taxpub"><tp:treatment-meta><mixed-citation publication-type="journal"><person-group><name><surname>Rodrigues</surname><given-names>Taissa</given-names></name><name><surname>Kellner</surname><given-names>Alexander Wilhelm Armin</given-names></name></person-group><article-title>Taxonomic review of the
                    <italic>Ornithocheirus</italic> complex (Pterosauria) from the Cretaceous of England</article-title><source>Zookeys</source><day>12</day><month>6</month><year>2013</year><volume>2013</volume><issue>308</issue><fpage>1</fpage><lpage>112</lpage><pub-id pub-id-type="doi">10.3897/zookeys.308.5559</pub-id></mixed-citation></tp:treatment-meta><tp:nomenclature><tp:taxon-name>
                            <tp:taxon-name-part taxon-name-part-type="genus">Ornithocheirus</tp:taxon-name-part>
                            <tp:taxon-name-part taxon-name-part-type="species">tenuirostris</tp:taxon-name-part>
                        </tp:taxon-name><tp:taxon-authority>Seeley, 1870</tp:taxon-authority><tp:taxon-status xmlns:xlink="http://www.w3.org/1999/xlink" xlink:type="simple">(nomen dubium)</tp:taxon-status><xref ref-type="fig" rid="F19">Fig. 19F–I</xref><tp:nomenclature-citation-list><tp:nomenclature-citation><tp:taxon-name>“Ptenodactylus” tenuirostris</tp:taxon-name><comment> Seeley: <xref ref-type="bibr" rid="B77">Seeley 1869</xref>: p. xvi [disclaimed]</comment></tp:nomenclature-citation><tp:nomenclature-citation><tp:taxon-name>Ornithocheirus tenuirostris</tp:taxon-name><comment> Seeley: <xref ref-type="bibr" rid="B78">Seeley 1870</xref>: p. 114</comment></tp:nomenclature-citation><tp:nomenclature-citation><tp:taxon-name>Lonchodectes tenuirostris</tp:taxon-name><comment> (Seeley): <xref ref-type="bibr" rid="B26">Hooley 1914</xref>: p. 535</comment></tp:nomenclature-citation><tp:nomenclature-citation><tp:taxon-name>Lonchodectes compressirostris</tp:taxon-name><comment> (Owen): <xref ref-type="bibr" rid="B85">Unwin 2001</xref>: fig. 11A–B, table 1</comment></tp:nomenclature-citation></tp:nomenclature-citation-list></tp:nomenclature><tp:treatment-sec sec-type="Holotype"><title>Holotype.</title><p>CAMSM B 54584, anterior portion of the rostrum (<xref ref-type="fig" rid="F19">Fig. 19F–I</xref>).</p></tp:treatment-sec><tp:treatment-sec sec-type="Type locality"><title>Type locality.</title><p>Coton, Cambridgeshire, England.</p></tp:treatment-sec><tp:treatment-sec sec-type="Type horizon"><title>Type horizon.</title><p>Cambridge Greensand (Cenomanian; fossils Albian in age).</p></tp:treatment-sec><tp:treatment-sec sec-type="Description"><title>Description.</title><!--PageBreak--><!--PageBreak--><p><italic><tp:taxon-name>Ornithocheirus tenuirostris</tp:taxon-name></italic> was described by <xref ref-type="bibr" rid="B78">Seeley (1870)</xref>. He noted that it is a fragment of an upper jaw, broken at both ends. The transverse section varies from elliptical in outline posteriorly to somewhat triangular anteriorly; the specimen has suffered some distortion. The alveoli are elliptical and well separated from each other. It was recently synonymized with <italic><tp:taxon-name>Lonchodectes</tp:taxon-name></italic> [=<italic><tp:taxon-name>Pterodactylus</tp:taxon-name></italic>] <italic>compressirostris</italic> <!--PageBreak-->by <xref ref-type="bibr" rid="B85">Unwin (2001)</xref>, who stated that CAMSM B 54584 is identical to the holotype of the latter. Both holotypes, however, are not comparable. CAMSM B 54584 most probably comes from a portion more anteriorly located on the jaw than represented by the referred specimen of <italic><tp:taxon-name>Pterodactylus compressirostris</tp:taxon-name></italic>, and the holotype, previously interpreted as an upper jaw, is actually part of a mandibular symphysis (see above). Furthermore, <italic><tp:taxon-name>Ornithocheirus tenuirostris</tp:taxon-name></italic> can be excluded from <tp:taxon-name>Lonchodraconidae</tp:taxon-name> because the palatal ridge and the alveolar margins are not raised, as in the species referred to that clade. <italic><tp:taxon-name>Ornithocheirus tenuirostris</tp:taxon-name></italic> lacks any diagnostic features and is considered a <italic>nomen dubium</italic>.</p></tp:treatment-sec><tp:treatment-sec><!--Section generated to contain objects referenced in tp:taxon-treatment.--><fig id="F19" position="float" orientation="portrait"><label>Figure 19.</label><caption><p><bold>A–B</bold> <italic><tp:taxon-name>Ornithocheirus oxyrhinus</tp:taxon-name></italic>, holotype CAMSM B 54612 (Albian, Cambridge Greensand), anterior part of the rostrum. <bold>A</bold> ventral view <bold>B</bold> respective line drawing. <bold>C–E</bold> <italic><tp:taxon-name>Ornithocheirus scaphorhynchus</tp:taxon-name></italic>, holotype CAMSM B 54441 (Albian, Cambridge Greensand), anterior part of the rostrum <bold>C</bold> ventral view <bold>D</bold> respective line drawing <bold>E</bold> line drawing in posterior view. <bold>F–I</bold> <italic><tp:taxon-name>Ornithocheirus tenuirostris</tp:taxon-name></italic>, holotype CAMSM B 54584 (Albian, Cambridge Greensand), anterior part of the rostrum <bold>F</bold> right lateral view <bold>G</bold> respective line drawing <bold>H</bold> ventral view <bold>I</bold> respective line drawing. <bold>J–K</bold> <italic><tp:taxon-name>Ornithocheirus xyphorhynchus</tp:taxon-name></italic>, holotype (Albian, Cambridge Greensand), anterior part of the rostrum <bold>J</bold> lateral view <bold>K</bold> dorsal view. Abbreviations: <bold>m</bold> – maxillae, <bold>pm</bold> – premaxillae, <bold>prid</bold> – palatal ridge, <bold>sul</bold> – sulcus. Arrows and numbers indicate alveoli or teeth and their respective position. Scale bar = 10 mm. J and K from <xref ref-type="bibr" rid="B80">Seeley 1881</xref>.</p></caption><graphic xmlns:xlink="http://www.w3.org/1999/xlink" xlink:href="ZooKeys-308-001-g019.jpg" position="float" orientation="portrait" xlink:type="simple"/></fig></tp:treatment-sec><ref-list><ref id="B80"><mixed-citation xmlns:xlink="http://www.w3.org/1999/xlink" xlink:type="simple"><person-group><name name-style="western"><surname>Seeley</surname><given-names>HG</given-names></name></person-group> (<year>1881</year>) <article-title>On evidence of two ornithosaurians referable to the genus <italic>Ornithocheirus</italic>, from the Upper Greensand of Cambridge, preserved in the collection of W. Reed, Esq., F.G.S.</article-title><source>Geological Magazine</source><volume>8</volume>: <fpage>13</fpage>-<lpage>20</lpage>. doi: <ext-link ext-link-type="uri" xlink:href="http://dx.doi.org/10.1017/S0016756800113007" xlink:type="simple">10.1017/S0016756800113007</ext-link></mixed-citation></ref><ref id="B77"><mixed-citation xmlns:xlink="http://www.w3.org/1999/xlink" xlink:type="simple"><person-group><name name-style="western"><surname>Seeley</surname><given-names>HG</given-names></name></person-group> (<year>1869</year>) <source>Index to the fossil remains of Aves, Ornithosauria, and Reptilia, from the Secondary System of Strata arranged in the Woodwardian Museum of the University of Cambridge. Deighton, Bell and Co., Cambridge, xxiii + 143 pp.</source></mixed-citation></ref><ref id="B78"><mixed-citation xmlns:xlink="http://www.w3.org/1999/xlink" xlink:type="simple"><person-group><name name-style="western"><surname>Seeley</surname><given-names>HG</given-names></name></person-group> (<year>1870</year>) <source>The Ornithosauria: an elementary study of the bones of pterodactyls, made from fossil remains found in the Cambridge Upper Greensand, and arranged in the Woodwardian Museum of the University of Cambridge. Deighton, Bell, and Co., Cambridge, xii + 135 pp.</source></mixed-citation></ref><ref id="B26"><mixed-citation xmlns:xlink="http://www.w3.org/1999/xlink" xlink:type="simple"><person-group><name name-style="western"><surname>Hooley</surname><given-names>RW</given-names></name></person-group> (<year>1914</year>) <article-title>On the ornithosaurian genus <italic>Ornithocheirus</italic>, with a review of the specimens from the Cambridge Greensand in the Sedgwick Museum, Cambridge.</article-title><source>Annals and Magazine of Natural History</source><volume>78</volume>: <fpage>529</fpage>-<lpage>557</lpage>. doi: <ext-link ext-link-type="uri" xlink:href="http://dx.doi.org/10.1080/00222931408693521" xlink:type="simple">10.1080/00222931408693521</ext-link></mixed-citation></ref><ref id="B85"><mixed-citation xmlns:xlink="http://www.w3.org/1999/xlink" xlink:type="simple"><person-group><name name-style="western"><surname>Unwin</surname><given-names>DM</given-names></name></person-group> (<year>2001</year>) <article-title>An overview of the pterosaur assemblage from the Cambridge Greensand (Cretaceous) of Eastern England.</article-title><source>Mitteilungen aus dem Museum für Naturkunde in Berlin, Geowissenschaftliche Reihe</source><volume>4</volume>: <fpage>189</fpage>-<lpage>221</lpage>. doi: <ext-link ext-link-type="uri" xlink:href="http://dx.doi.org/10.1002/mmng.20010040112" xlink:type="simple">10.1002/mmng.20010040112</ext-link></mixed-citation></ref></ref-list></tp:taxon-treatment>
