# Supplementary material for: Taxonomic review of the Ornithocheirus complex (Pterosauria) from the Cretaceous of England
Source: Zookeys. 2013 Jun 12;(308):1–112. doi: 10.3897/zookeys.308.5559 (PMC3689139; doi:10.3897/zookeys.308.5559)
Supplement: XML Treatment for Ornithocheirus xyphorhynchus [file zookeys.308.5559-treatment38.xml]

<!DOCTYPE tp:taxon-treatment
  PUBLIC "-//TaxonX//DTD Taxonomic Treatment Publishing DTD v0 20100105//EN" "tax-treatment-NSO.dtd">
<tp:taxon-treatment xmlns:tp="http://www.plazi.org/taxpub"><tp:treatment-meta><mixed-citation publication-type="journal"><person-group><name><surname>Rodrigues</surname><given-names>Taissa</given-names></name><name><surname>Kellner</surname><given-names>Alexander Wilhelm Armin</given-names></name></person-group><article-title>Taxonomic review of the
                    <italic>Ornithocheirus</italic> complex (Pterosauria) from the Cretaceous of England</article-title><source>Zookeys</source><day>12</day><month>6</month><year>2013</year><volume>2013</volume><issue>308</issue><fpage>1</fpage><lpage>112</lpage><pub-id pub-id-type="doi">10.3897/zookeys.308.5559</pub-id></mixed-citation></tp:treatment-meta><tp:nomenclature><tp:taxon-name>
                            <tp:taxon-name-part taxon-name-part-type="genus">Ornithocheirus</tp:taxon-name-part>
                            <tp:taxon-name-part taxon-name-part-type="species">xyphorhynchus</tp:taxon-name-part>
                        </tp:taxon-name><tp:taxon-authority>Seeley, 1870</tp:taxon-authority><tp:taxon-status xmlns:xlink="http://www.w3.org/1999/xlink" xlink:type="simple">(nomen dubium)</tp:taxon-status><xref ref-type="fig" rid="F19">Fig. 19J–K</xref><tp:nomenclature-citation-list><tp:nomenclature-citation><tp:taxon-name>Ornithocheirus xyphorhynchus</tp:taxon-name><comment> Seeley: <xref ref-type="bibr" rid="B78">Seeley 1870</xref>: p. 117</comment></tp:nomenclature-citation><tp:nomenclature-citation><tp:taxon-name>Ornithocheirus xyphorhynchus</tp:taxon-name><comment> Seeley: <xref ref-type="bibr" rid="B80">Seeley 1881</xref>: p. 18, plate I, fig. 2</comment></tp:nomenclature-citation><tp:nomenclature-citation><tp:taxon-name>Ornithocheirus xyphorhynchus</tp:taxon-name><comment> Seeley: <xref ref-type="bibr" rid="B26">Hooley 1914</xref>: p. 538</comment></tp:nomenclature-citation><tp:nomenclature-citation><tp:taxon-name>Ornithocheirus xyphorhynchus</tp:taxon-name><comment> Seeley: <xref ref-type="bibr" rid="B2">Arthaber 1922</xref>: p. 17</comment></tp:nomenclature-citation><tp:nomenclature-citation><tp:taxon-name>Anhanguera cuvieri</tp:taxon-name><comment> (Bowerbank): <xref ref-type="bibr" rid="B85">Unwin 2001</xref>: table 1</comment></tp:nomenclature-citation></tp:nomenclature-citation-list></tp:nomenclature><tp:treatment-sec sec-type="Holotype"><title>Holotype.</title><p>anterior portion of the rostrum (collection data could not be recovered) (<xref ref-type="fig" rid="F19">Fig. 19J–K</xref>).</p></tp:treatment-sec><tp:treatment-sec sec-type="Type locality"><title>Type locality.</title><p>Cambridge, Cambridgeshire, England.</p></tp:treatment-sec><tp:treatment-sec sec-type="Type horizon"><title>Type horizon.</title><p>Cambridge Greensand (Cenomanian; fossils Albian in age).</p></tp:treatment-sec><tp:treatment-sec sec-type="Description"><title>Description.</title><p>The holotype of <italic><tp:taxon-name>Ornithocheirus xyphorhynchus</tp:taxon-name></italic> was illustrated by <xref ref-type="bibr" rid="B80">Seeley (1881</xref>: plate I, <xref ref-type="fig" rid="F2">Figs 2a and 2b</xref>), and, as the type material of <italic><tp:taxon-name>‘Ornithocheirus’ reedi</tp:taxon-name></italic>, belonged to the collection of W. Reed of York at the time when it was first described. It could not be found in the collections of the Natural History Museum, the Sedgwick Museum of Earth Sciences, or the Manchester Museum during visits in October 2009. Therefore, we base our remarks on the descriptions and illustrations provided by <xref ref-type="bibr" rid="B78">Seeley (1870</xref>, <xref ref-type="bibr" rid="B80">1881</xref>).</p><p>The species was based on a fragmentary mandible, lacking the tip. It did not have a dentary crest (<xref ref-type="bibr" rid="B78">Seeley 1870</xref>). <xref ref-type="bibr" rid="B85">Unwin (2001)</xref> recently referred it to <italic><tp:taxon-name>Anhanguera</tp:taxon-name></italic> [=<italic><tp:taxon-name>Cimoliopterus</tp:taxon-name></italic>] <italic>cuvieri</italic>. However, the latter is known by a cranial material from the Chalk Formation, whereas <italic><tp:taxon-name>Ornithocheirus xyphorhynchus</tp:taxon-name></italic> is known only by a partial lower jaw from the Cambridge Greensand. As both species are known by material which is not directly comparable, the proposed synonymy can be rejected.</p></tp:treatment-sec><tp:treatment-sec><!--Section generated to contain objects referenced in tp:taxon-treatment.--><fig id="F19" position="float" orientation="portrait"><label>Figure 19.</label><caption><p><bold>A–B</bold> <italic><tp:taxon-name>Ornithocheirus oxyrhinus</tp:taxon-name></italic>, holotype CAMSM B 54612 (Albian, Cambridge Greensand), anterior part of the rostrum. <bold>A</bold> ventral view <bold>B</bold> respective line drawing. <bold>C–E</bold> <italic><tp:taxon-name>Ornithocheirus scaphorhynchus</tp:taxon-name></italic>, holotype CAMSM B 54441 (Albian, Cambridge Greensand), anterior part of the rostrum <bold>C</bold> ventral view <bold>D</bold> respective line drawing <bold>E</bold> line drawing in posterior view. <bold>F–I</bold> <italic><tp:taxon-name>Ornithocheirus tenuirostris</tp:taxon-name></italic>, holotype CAMSM B 54584 (Albian, Cambridge Greensand), anterior part of the rostrum <bold>F</bold> right lateral view <bold>G</bold> respective line drawing <bold>H</bold> ventral view <bold>I</bold> respective line drawing. <bold>J–K</bold> <italic><tp:taxon-name>Ornithocheirus xyphorhynchus</tp:taxon-name></italic>, holotype (Albian, Cambridge Greensand), anterior part of the rostrum <bold>J</bold> lateral view <bold>K</bold> dorsal view. Abbreviations: <bold>m</bold> – maxillae, <bold>pm</bold> – premaxillae, <bold>prid</bold> – palatal ridge, <bold>sul</bold> – sulcus. Arrows and numbers indicate alveoli or teeth and their respective position. Scale bar = 10 mm. J and K from <xref ref-type="bibr" rid="B80">Seeley 1881</xref>.</p></caption><graphic xmlns:xlink="http://www.w3.org/1999/xlink" xlink:href="ZooKeys-308-001-g019.jpg" position="float" orientation="portrait" xlink:type="simple"/></fig><fig id="F2" position="float" orientation="portrait"><label>Figure 2.</label><caption><p><italic><tp:taxon-name>Ornithocheirus simus</tp:taxon-name></italic>. <bold>A–D</bold> referred specimen CAMSM 54429 (Albian, Cambridge Greensand), anterior part of the rostrum <bold>A</bold> right lateral view <bold>B</bold> respective line drawing <bold>C</bold> anterior view <bold>D</bold> respective line drawing <bold>E–H</bold> referred specimen CAMSM 54677 (Albian, Cambridge Greensand), anterior part of the rostrum <bold>E</bold> right lateral view <bold>F</bold> respective line drawing <bold>G</bold> anterior view <bold>H</bold> respective line drawing. Abbreviations: <bold>m</bold> – maxillae, <bold>pm</bold> – premaxillae. Arrows and numbers indicate alveoli or teeth and their respective position. Scale bar = 10 mm.</p></caption><graphic xmlns:xlink="http://www.w3.org/1999/xlink" xlink:href="ZooKeys-308-001-g002.jpg" position="float" orientation="portrait" xlink:type="simple"/></fig></tp:treatment-sec><ref-list><ref id="B80"><mixed-citation xmlns:xlink="http://www.w3.org/1999/xlink" xlink:type="simple"><person-group><name name-style="western"><surname>Seeley</surname><given-names>HG</given-names></name></person-group> (<year>1881</year>) <article-title>On evidence of two ornithosaurians referable to the genus <italic>Ornithocheirus</italic>, from the Upper Greensand of Cambridge, preserved in the collection of W. Reed, Esq., F.G.S.</article-title><source>Geological Magazine</source><volume>8</volume>: <fpage>13</fpage>-<lpage>20</lpage>. doi: <ext-link ext-link-type="uri" xlink:href="http://dx.doi.org/10.1017/S0016756800113007" xlink:type="simple">10.1017/S0016756800113007</ext-link></mixed-citation></ref><ref id="B78"><mixed-citation xmlns:xlink="http://www.w3.org/1999/xlink" xlink:type="simple"><person-group><name name-style="western"><surname>Seeley</surname><given-names>HG</given-names></name></person-group> (<year>1870</year>) <source>The Ornithosauria: an elementary study of the bones of pterodactyls, made from fossil remains found in the Cambridge Upper Greensand, and arranged in the Woodwardian Museum of the University of Cambridge. Deighton, Bell, and Co., Cambridge, xii + 135 pp.</source></mixed-citation></ref><ref id="B26"><mixed-citation xmlns:xlink="http://www.w3.org/1999/xlink" xlink:type="simple"><person-group><name name-style="western"><surname>Hooley</surname><given-names>RW</given-names></name></person-group> (<year>1914</year>) <article-title>On the ornithosaurian genus <italic>Ornithocheirus</italic>, with a review of the specimens from the Cambridge Greensand in the Sedgwick Museum, Cambridge.</article-title><source>Annals and Magazine of Natural History</source><volume>78</volume>: <fpage>529</fpage>-<lpage>557</lpage>. doi: <ext-link ext-link-type="uri" xlink:href="http://dx.doi.org/10.1080/00222931408693521" xlink:type="simple">10.1080/00222931408693521</ext-link></mixed-citation></ref><ref id="B2"><mixed-citation xmlns:xlink="http://www.w3.org/1999/xlink" xlink:type="simple"><person-group><name name-style="western"><surname>Arthaber</surname><given-names>G</given-names></name></person-group> (<year>1922</year>) <article-title>Über Entwicklung, Ausbildung und Austerben der Flugsaurier.</article-title><source>Palaeontologische Zeitschrift</source><volume>4</volume>: <fpage>1</fpage>-<lpage>47</lpage>.</mixed-citation></ref><ref id="B85"><mixed-citation xmlns:xlink="http://www.w3.org/1999/xlink" xlink:type="simple"><person-group><name name-style="western"><surname>Unwin</surname><given-names>DM</given-names></name></person-group> (<year>2001</year>) <article-title>An overview of the pterosaur assemblage from the Cambridge Greensand (Cretaceous) of Eastern England.</article-title><source>Mitteilungen aus dem Museum für Naturkunde in Berlin, Geowissenschaftliche Reihe</source><volume>4</volume>: <fpage>189</fpage>-<lpage>221</lpage>. doi: <ext-link ext-link-type="uri" xlink:href="http://dx.doi.org/10.1002/mmng.20010040112" xlink:type="simple">10.1002/mmng.20010040112</ext-link></mixed-citation></ref></ref-list></tp:taxon-treatment>
