# Supplementary material for: Taxonomic review of the Ornithocheirus complex (Pterosauria) from the Cretaceous of England
Source: Zookeys. 2013 Jun 12;(308):1–112. doi: 10.3897/zookeys.308.5559 (PMC3689139; doi:10.3897/zookeys.308.5559)
Supplement: XML Treatment for Pterodactylus sagittirostris [file zookeys.308.5559-treatment39.xml]

<!DOCTYPE tp:taxon-treatment
  PUBLIC "-//TaxonX//DTD Taxonomic Treatment Publishing DTD v0 20100105//EN" "tax-treatment-NSO.dtd">
<tp:taxon-treatment xmlns:tp="http://www.plazi.org/taxpub"><tp:treatment-meta><mixed-citation publication-type="journal"><person-group><name><surname>Rodrigues</surname><given-names>Taissa</given-names></name><name><surname>Kellner</surname><given-names>Alexander Wilhelm Armin</given-names></name></person-group><article-title>Taxonomic review of the
                    <italic>Ornithocheirus</italic> complex (Pterosauria) from the Cretaceous of England</article-title><source>Zookeys</source><day>12</day><month>6</month><year>2013</year><volume>2013</volume><issue>308</issue><fpage>1</fpage><lpage>112</lpage><pub-id pub-id-type="doi">10.3897/zookeys.308.5559</pub-id></mixed-citation></tp:treatment-meta><tp:nomenclature><tp:taxon-name>
                            <tp:taxon-name-part taxon-name-part-type="genus">Pterodactylus</tp:taxon-name-part>
                            <tp:taxon-name-part taxon-name-part-type="species">sagittirostris</tp:taxon-name-part>
                        </tp:taxon-name><tp:taxon-authority>Owen, 1874</tp:taxon-authority><tp:taxon-status xmlns:xlink="http://www.w3.org/1999/xlink" xlink:type="simple">(nomen dubium)</tp:taxon-status><xref ref-type="fig" rid="F20">Fig. 20</xref><tp:nomenclature-citation-list><tp:nomenclature-citation><tp:taxon-name>Pterodactylus sagittirostris</tp:taxon-name><comment> Owen: <xref ref-type="bibr" rid="B67">Owen 1874</xref>: p. 3, pl. II, fig 1–8.</comment></tp:nomenclature-citation><tp:nomenclature-citation><tp:taxon-name>Lonchodectes sagittirostris</tp:taxon-name><comment> (Owen): <xref ref-type="bibr" rid="B26">Hooley 1914</xref>: p. 538.</comment></tp:nomenclature-citation><tp:nomenclature-citation><tp:taxon-name>Ornithocheirus sagittirostris</tp:taxon-name><comment> (Owen): <xref ref-type="bibr" rid="B2">Arthaber 1922</xref>: p. 16.</comment></tp:nomenclature-citation><!--PageBreak--><tp:nomenclature-citation><tp:taxon-name>Ornithocheirus sagittirostris</tp:taxon-name><comment> (Owen): <xref ref-type="bibr" rid="B101">Wellnhofer 1978</xref>.</comment></tp:nomenclature-citation><tp:nomenclature-citation><tp:taxon-name>Lonchodectes sagittirostris</tp:taxon-name><comment> (Owen): <xref ref-type="bibr" rid="B85">Unwin 2001</xref>: 209.</comment></tp:nomenclature-citation><tp:nomenclature-citation><tp:taxon-name>Lonchodectes sagittirostris</tp:taxon-name><comment> (Owen): <xref ref-type="bibr" rid="B54">Martill, Sweetman and Witton 2011</xref>: p. 385, fig. 25.12</comment></tp:nomenclature-citation></tp:nomenclature-citation-list></tp:nomenclature><tp:treatment-sec sec-type="Holotype"><title>Holotype.</title><p>NHMUK PV R 1823, partial mandibular rami (<xref ref-type="fig" rid="F20">Fig. 20A–E</xref>).</p></tp:treatment-sec><tp:treatment-sec sec-type="Type locality"><title>Type locality.</title><p>St.–Leonards–on–Sea, Sussex. England.</p></tp:treatment-sec><tp:treatment-sec sec-type="Type horizon"><title>Type horizon.</title><p>Hastings Group, Wealden (late Berriasian / Valanginian).</p></tp:treatment-sec><tp:treatment-sec sec-type="Description"><title>Description.</title><p>The holotype of <italic><tp:taxon-name>Pterodactylus sagittirostris</tp:taxon-name></italic> consists of partial associated mandibular rami. The specimen is not comparable to any of the species referred in <italic><tp:taxon-name>Lonchodectes</tp:taxon-name></italic> by <xref ref-type="bibr" rid="B26">Hooley (1914)</xref> and <xref ref-type="bibr" rid="B85">Unwin (2001)</xref> because they are mostly based on jaw tips. Its teeth are elongated and differ from the shorter ones present in <italic><tp:taxon-name>Lonchodraco giganteus</tp:taxon-name></italic>, and hence <italic><tp:taxon-name>Pterodactylus sagittirostris</tp:taxon-name></italic> cannot be referred to <tp:taxon-name>Lonchodraconidae</tp:taxon-name> (which corresponds more or less to the <tp:taxon-name>Lonchodectidae</tp:taxon-name> <italic>sensu</italic> <xref ref-type="bibr" rid="B85">Unwin 2001</xref>). An apparent elevation of the alveolar margin, forming a collar around the teeth, rather seems to be an artifact of the partial preparation of the specimen; in the right ramus, which has been more extensively prepared, this collar is, in fact, smaller and resembles the one observed in other pterosaurs, such as anhanguerids. This specimen presents no diagnostic characters or character combination, and therefore <italic><tp:taxon-name>Pterodactylus sagittirostris</tp:taxon-name></italic> is considered a <italic>nomen dubium</italic>.</p><fig id="F20" position="float" orientation="portrait"><label>Figure 20.</label><caption><p><italic><tp:taxon-name>Pterodactylus sagittirostris</tp:taxon-name></italic>, holotype NHMUK PV R 1823 (upper Berriasian / Valangianian, Hastings Group), part of the mandibular rami. <bold>A</bold> right lateral view <bold>B</bold> respective line drawing <bold>C</bold> left lateral view <bold>D</bold> respective line drawing <bold>E</bold> ventral view. Abbreviation: <bold>d</bold> – dentary. Arrows indicate alveoli or teeth. Scale bar = 10 mm. Photos courtesy of The Natural History Museum.</p></caption><graphic xmlns:xlink="http://www.w3.org/1999/xlink" xlink:href="ZooKeys-308-001-g020.jpg" position="float" orientation="portrait" xlink:type="simple"/></fig></tp:treatment-sec><ref-list><ref id="B67"><mixed-citation xmlns:xlink="http://www.w3.org/1999/xlink" xlink:type="simple"><person-group><name name-style="western"><surname>Owen</surname><given-names>R</given-names></name></person-group> (<year>1874</year>) <source>Monograph on the fossil Reptilia of the Mesozoic Formations.</source><publisher-name>Palaeontographical Society</publisher-name>, <publisher-loc>London</publisher-loc>, <lpage>14</lpage> pp.</mixed-citation></ref><ref id="B26"><mixed-citation xmlns:xlink="http://www.w3.org/1999/xlink" xlink:type="simple"><person-group><name name-style="western"><surname>Hooley</surname><given-names>RW</given-names></name></person-group> (<year>1914</year>) <article-title>On the ornithosaurian genus <italic>Ornithocheirus</italic>, with a review of the specimens from the Cambridge Greensand in the Sedgwick Museum, Cambridge.</article-title><source>Annals and Magazine of Natural History</source><volume>78</volume>: <fpage>529</fpage>-<lpage>557</lpage>. doi: <ext-link ext-link-type="uri" xlink:href="http://dx.doi.org/10.1080/00222931408693521" xlink:type="simple">10.1080/00222931408693521</ext-link></mixed-citation></ref><ref id="B2"><mixed-citation xmlns:xlink="http://www.w3.org/1999/xlink" xlink:type="simple"><person-group><name name-style="western"><surname>Arthaber</surname><given-names>G</given-names></name></person-group> (<year>1922</year>) <article-title>Über Entwicklung, Ausbildung und Austerben der Flugsaurier.</article-title><source>Palaeontologische Zeitschrift</source><volume>4</volume>: <fpage>1</fpage>-<lpage>47</lpage>.</mixed-citation></ref><ref id="B101"><mixed-citation xmlns:xlink="http://www.w3.org/1999/xlink" xlink:type="simple"><person-group><name name-style="western"><surname>Wellnhofer</surname><given-names>P</given-names></name></person-group> (<year>1978</year>) <source>Pterosauria. Handbuch der Paläoherpetologie, Teil 19.</source><publisher-name>Gustav Fischer Verlag</publisher-name>, <publisher-loc>Stuttgart and New York</publisher-loc>, <lpage>82</lpage> pp.</mixed-citation></ref><ref id="B85"><mixed-citation xmlns:xlink="http://www.w3.org/1999/xlink" xlink:type="simple"><person-group><name name-style="western"><surname>Unwin</surname><given-names>DM</given-names></name></person-group> (<year>2001</year>) <article-title>An overview of the pterosaur assemblage from the Cambridge Greensand (Cretaceous) of Eastern England.</article-title><source>Mitteilungen aus dem Museum für Naturkunde in Berlin, Geowissenschaftliche Reihe</source><volume>4</volume>: <fpage>189</fpage>-<lpage>221</lpage>. doi: <ext-link ext-link-type="uri" xlink:href="http://dx.doi.org/10.1002/mmng.20010040112" xlink:type="simple">10.1002/mmng.20010040112</ext-link></mixed-citation></ref><ref id="B54"><mixed-citation xmlns:xlink="http://www.w3.org/1999/xlink" xlink:type="simple"><person-group><name name-style="western"><surname>Martill</surname><given-names>DM</given-names></name><name name-style="western"><surname>Sweetman</surname><given-names>SC</given-names></name><name name-style="western"><surname>Witton</surname><given-names>MP</given-names></name></person-group> (<year>2011</year>) <article-title>Pterosaurs.</article-title> In: <person-group><name name-style="western"><surname>Batten</surname><given-names>DJ</given-names></name></person-group> (<role>Ed</role>). <issue-title>English Wealden fossils.</issue-title><source>The Palaeontological Association, London</source>: <fpage>370</fpage>-<lpage>390</lpage>.</mixed-citation></ref></ref-list></tp:taxon-treatment>
